# Supplementary material for: Aortic carboxypeptidase-like protein potentiates β1 integrin signaling in mesenchymal progenitors
Source: Life Sci Alliance. 2026 Apr 8;9(6):e202503600. doi: 10.26508/lsa.202503600 (PMC13062534; doi:10.26508/lsa.202503600)
Supplement: Supplementary file 1 [file LSA-2025-03600_TableS1.xlsx]

## Sheet: Table S1 DEG
Differentially Expressed Genes
		col1 vs. col1-ACLP		col1 vs col1-ACLP+SB
Gene Name	Enrichment	Log2(FC)	adj pvalue	Log2(FC)	adj pvalue
Car6	Upregulated	3.35083	4.839e-06	3.03376	0.000479144
Col8a1	Upregulated	3.24661	2.0577e-165	2.58126	8.81679e-82
Slc40a1	Upregulated	2.56434	2.71194e-15	2.5185	1.70251e-13
Hapln1	Upregulated	2.48288	2.24179e-27	1.64689	1.93348e-06
Tnnt2	Upregulated	2.46536	5.14268e-06	1.99868	0.0115646
Cth	Upregulated	2.46318	3.10717e-15	1.7939	5.07035e-07
Scx	Upregulated	2.27092	1.95357e-48	1.85446	7.78783e-27
Plxna4	Upregulated	2.01798	0.00132268	1.72268	0.0453897
Erg	Upregulated	1.98159	8.80962e-24	1.52626	1.31155e-09
Anxa8	Upregulated	1.94753	3.66596e-109	1.35779	1.01277e-53
Trib3	Upregulated	1.9103	5.20082e-75	1.5878	8.79142e-54
Pmepa1	Upregulated	1.86758	1.43892e-95	1.46348	3.50257e-57
Rflnb	Upregulated	1.82384	9.2096e-118	1.55793	2.22656e-89
Sema3d	Upregulated	1.8079	0.00946267	1.90389	0.00902905
Col2a1	Upregulated	1.80229	4.3943e-44	1.42465	1.68477e-57
Hey1	Upregulated	1.80121	0.030637	1.8519	0.0211068
Tnfrsf11b	Upregulated	1.72031	7.68143e-71	1.09745	3.9099e-21
Sertad4	Upregulated	1.70051	4.44593e-154	1.50074	4.18675e-106
Inhba	Upregulated	1.68892	7.56244e-22	1.21062	1.61825e-10
Hey2	Upregulated	1.67009	1.88311e-12	1.35382	7.39317e-07
Ccn4	Upregulated	1.63345	8.69846e-80	1.19247	1.42734e-37
Susd5	Upregulated	1.6329	2.06143e-11	1.2026	1.07424e-05
Cdsn	Upregulated	1.58027	1.99463e-29	1.1721	7.07178e-41
Lox	Upregulated	1.57232	6.69377e-211	1.10877	7.0389e-174
Igsf9b	Upregulated	1.50966	0.0114237	1.52985	0.0112054
Chac1	Upregulated	1.50369	7.76608e-29	1.30104	8.79902e-20
Isg20	Upregulated	1.50023	0.00173914	1.3221	0.0171721
Gask1b	Upregulated	1.49181	8.07114e-80	0.971457	1.31597e-34
Aldoa	Upregulated	1.48326	0.00601791	0.609352	2.40665e-49
Bcat1	Upregulated	1.47205	2.47416e-42	0.953903	5.43479e-15
Ccn2	Upregulated	1.47113	1.91119e-15	1.15106	1.27718e-32
Mthfd2	Upregulated	1.42711	6.31404e-48	0.963229	5.68681e-29
Dhrs3	Upregulated	1.42235	2.07092e-62	1.29101	4.54306e-45
Fhod3	Upregulated	1.41191	3.17706e-10	1.11934	4.78102e-05
Ddah1	Upregulated	1.39007	1.15731e-21	0.872519	1.92167e-09
Chodl	Upregulated	1.38766	8.00098e-11	1.01663	0.000613735
Sstr2	Upregulated	1.3708	0.000166815	1.2887	0.0029621
Serpine1	Upregulated	1.36612	1.14534e-07	1.19891	1.30377e-06
Hhat	Upregulated	1.36139	3.51031e-06	1.36102	2.31964e-05
Mfap4	Upregulated	1.35338	0.0214074	1.41958	0.00964278
Fmod	Upregulated	1.33615	6.57257e-61	1.03776	8.05806e-32
Asns	Upregulated	1.33068	6.35282e-95	0.943791	6.61542e-53
Limch1	Upregulated	1.32598	1.71635e-13	0.825859	0.000462623
Loxl4	Upregulated	1.32366	4.29577e-109	0.972898	7.32779e-55
Slc1a4	Upregulated	1.29408	1.14927e-35	1.03184	3.42134e-19
Grb14	Upregulated	1.28463	1.24434e-18	0.882873	1.36509e-05
Pbk	Upregulated	1.28265	4.79398e-06	0.95792	0.00812378
Rab11fip4	Upregulated	1.25776	0.0109054	1.55858	0.000814388
Tcim	Upregulated	1.25481	3.16148e-07	0.933786	0.00117548
Dhcr24	Upregulated	1.24728	9.55231e-53	0.906263	3.09271e-35
Wscd2	Upregulated	1.24342	9.74551e-17	0.806332	1.36322e-06
Plekha7	Upregulated	1.20445	5.47942e-07	1.18523	8.00848e-07
Cav1	Upregulated	1.20369	4.54016e-31	0.723704	5.65828e-12
Pycr1	Upregulated	1.19408	1.0101e-42	0.909902	3.47984e-28
Acta2	Upregulated	1.18059	1.13931e-84	0.931859	5.35082e-88
Pfkl	Upregulated	1.17681	4.02685e-73	1.20428	1.48264e-84
Ldlr	Upregulated	1.15292	4.24462e-44	0.787178	7.94369e-31
Tedc1	Upregulated	1.14783	6.77763e-06	1.26043	8.48835e-05
Slc26a2	Upregulated	1.135	3.96098e-94	0.670945	1.09364e-29
Aldh1l2	Upregulated	1.1347	3.53499e-63	0.80721	9.90948e-39
Sgo1	Upregulated	1.13314	1.53192e-05	0.864759	0.00735567
Adamtsl2	Upregulated	1.13201	0.00764176	1.20717	0.0106618
Tpi-rs11	Upregulated	1.12796	0.000688951	0.90467	0.0165948
Ak4	Upregulated	1.11462	7.35038e-11	1.10374	2.65249e-10
Col11a1	Upregulated	1.11373	1.24709e-125	0.770115	2.34514e-64
Itgbl1	Upregulated	1.1115	1.15588e-97	0.945797	2.53036e-62
Slc7a5	Upregulated	1.10465	1.51847e-62	0.782542	9.87956e-50
Artn	Upregulated	1.09442	0.00179984	1.22468	0.000969882
Sorbs2	Upregulated	1.08295	1.60814e-126	0.815545	4.52382e-67
Cyp51	Upregulated	1.07516	1.99169e-13	0.602286	2.4256e-11
Papss2	Upregulated	1.06946	1.19792e-85	0.603897	7.4978e-21
Rasl12	Upregulated	1.06372	3.04418e-12	1.13305	5.39159e-09
Ston2	Upregulated	1.0609	3.03047e-11	0.657948	0.0380024
Thbs1	Upregulated	1.05145	1.22343e-85	0.810841	5.11463e-59
Fgf14	Upregulated	1.04064	0.00016145	0.723526	0.0432403
Hk2	Upregulated	1.03518	5.01073e-09	0.966148	1.93074e-08
Gli1	Upregulated	1.02984	9.03429e-05	0.861077	0.00717215
Kntc1	Upregulated	1.02553	6.01638e-05	0.755458	0.0125111
Postn	Upregulated	1.01826	2.17723e-122	0.73698	5.01152e-42
Skil	Upregulated	1.0176	8.28609e-16	0.797932	3.73453e-12
Vldlr	Upregulated	1.01743	7.04776e-50	0.795045	3.79836e-33
Cyp26b1	Upregulated	1.01699	4.0892e-59	0.678272	6.71861e-52
Map2	Upregulated	1.01568	1.97076e-38	0.78882	2.79031e-31
Cdc45	Upregulated	1.01472	0.000558057	0.747278	0.0221656
Aurkb	Upregulated	1.01085	2.10444e-05	0.746417	0.021504
Fibin	Upregulated	1.00961	3.50811e-34	0.745722	4.12152e-17
Psph	Upregulated	1.00893	1.29126e-14	0.719755	1.10894e-06
Uhrf1	Upregulated	1.00035	4.8345e-16	0.741017	3.5402e-07
Crabp2	Upregulated	0.996614	2.57406e-12	1.00128	2.99409e-11
Sqle	Upregulated	0.990396	9.7905e-47	0.61411	1.18159e-16
Higd1a	Upregulated	0.988111	1.68608e-16	1.19195	2.78933e-23
Tmem97	Upregulated	0.987688	2.49348e-08	0.635538	0.00287433
Foxd1	Upregulated	0.984763	3.54827e-40	0.769771	1.88206e-16
Apobr	Upregulated	0.982019	2.82603e-15	0.82095	1.59519e-08
Dcbld2	Upregulated	0.977897	3.11879e-37	0.628832	2.84803e-21
Zfp469	Upregulated	0.960752	8.21069e-21	0.60622	4.49488e-10
Klhl33	Upregulated	0.958744	0.000723059	0.960883	0.00491505
Idi1	Upregulated	0.951888	1.77852e-21	0.626099	2.04419e-07
Gpsm1	Upregulated	0.934264	2.34688e-20	0.78638	1.46574e-13
Col5a1	Upregulated	0.925653	3.70132e-19	0.619098	9.20687e-48
Cyb5r1	Upregulated	0.923893	1.99463e-29	0.692266	5.34175e-24
Trpv4	Upregulated	0.919942	1.02917e-55	0.76398	3.68738e-48
Angptl6	Upregulated	0.918409	0.0113108	1.14979	0.000955716
Pde7a	Upregulated	0.916395	2.72762e-43	0.822498	2.49431e-29
Rab3ip	Upregulated	0.91637	2.46828e-53	0.674735	2.84057e-28
Mrgpre	Upregulated	0.915483	7.90819e-05	0.847596	0.000945854
Wdhd1	Upregulated	0.91477	5.57945e-05	0.863901	0.00111854
Ldlrad4	Upregulated	0.912797	1.09912e-16	0.694424	6.31012e-08
Fxyd5	Upregulated	0.906529	3.65029e-10	0.588587	0.000280917
Col8a2	Upregulated	0.903215	2.58796e-07	0.685432	0.00121391
Eln	Upregulated	0.90155	0.000116367	0.741437	0.00558173
Sema3a	Upregulated	0.892312	2.14583e-36	0.604186	4.23829e-13
Pgk1	Upregulated	0.891604	3.18597e-69	0.823585	7.8337e-74
Ero1a	Upregulated	0.88966	1.08851e-43	0.65364	4.09805e-20
Slc22a23	Upregulated	0.882028	1.25233e-18	0.580262	7.39317e-07
Pdgfb	Upregulated	0.874976	3.32453e-16	0.714248	2.55591e-11
Wwp2	Upregulated	0.874963	2.57802e-58	0.748758	3.67843e-37
Aars	Upregulated	0.8735	4.90755e-57	0.665834	1.3412e-36
P4ha1	Upregulated	0.868601	2.04661e-61	0.756377	2.7483e-59
Olfml3	Upregulated	0.867936	6.28128e-06	0.689609	0.0016859
Bnip3	Upregulated	0.860756	2.31307e-10	0.924486	2.96513e-14
Dock8	Upregulated	0.860339	1.42931e-29	0.692664	1.18287e-11
Atp10d	Upregulated	0.850818	9.16712e-10	0.635629	4.2009e-05
Gen1	Upregulated	0.844115	0.00106898	0.714537	0.0224319
Fdft1	Upregulated	0.832485	5.14492e-19	0.581736	2.55271e-09
Sh3tc2	Upregulated	0.831946	1.06943e-22	0.617304	4.0182e-10
Omd	Upregulated	0.827788	6.60692e-08	0.587362	0.000526037
Nqo1	Upregulated	0.824922	4.47889e-39	0.621509	7.02268e-17
Mif	Upregulated	0.81979	1.12983e-25	0.789352	1.15292e-24
Col1a1	Upregulated	0.816428	3.88106e-18	0.623217	1.24841e-27
Pdk1	Upregulated	0.813819	2.01817e-30	0.95632	5.76636e-33
Mtbp	Upregulated	0.813307	2.22957e-08	0.616496	0.000766906
Prelp	Upregulated	0.801524	2.43639e-87	0.641125	4.11409e-46
Gpc1	Upregulated	0.798043	3.09053e-54	0.686234	8.82971e-57
Eno1	Upregulated	0.797941	2.50253e-72	0.693656	1.38929e-68
Fbxl2	Upregulated	0.789658	3.01641e-15	0.603982	8.91807e-09
Fbln5	Upregulated	0.783869	1.19437e-119	0.601925	5.75647e-65
Eno1b	Upregulated	0.781015	3.4077e-38	0.694144	1.51287e-47
Ldha	Upregulated	0.769331	1.40559e-54	0.763054	1.25149e-65
Tnni1	Upregulated	0.7551	0.0266815	0.812098	0.0314654
Pkm	Upregulated	0.748855	1.63734e-58	0.641658	2.82982e-51
Phgdh	Upregulated	0.74579	1.01779e-37	0.580382	1.58572e-22
Tmem154	Upregulated	0.745343	5.65479e-05	0.606344	0.0274028
Pck2	Upregulated	0.743912	4.05583e-29	0.580113	5.80474e-16
Ptgis	Upregulated	0.741859	2.22101e-16	0.615565	6.42401e-13
Tent5a	Upregulated	0.738225	1.55103e-08	0.716941	4.57412e-08
Bhlhe40	Upregulated	0.735694	0.000105063	0.741231	0.000526037
Chd5	Upregulated	0.731968	0.00737804	0.694768	0.0163727
Pgam1	Upregulated	0.730004	5.2914e-53	0.622679	3.44008e-35
Fam162a	Upregulated	0.728885	8.66257e-13	0.750355	8.15695e-11
Got1	Upregulated	0.728383	7.73715e-12	0.614969	9.9023e-08
Nav2	Upregulated	0.724048	4.78761e-10	0.645129	6.90572e-07
Acot2	Upregulated	0.723535	3.2735e-10	0.634898	3.84419e-08
Utp14b	Upregulated	0.713551	0.0338029	0.86994	0.00289035
Gask1a	Upregulated	0.709832	0.000186901	0.640753	0.00636243
Tpi1	Upregulated	0.683349	1.18501e-39	0.639918	6.73483e-50
Tfrc	Upregulated	0.675815	9.2401e-08	0.687508	3.59265e-08
Col7a1	Upregulated	0.664631	0.040967	0.717161	0.0297105
P4ha2	Upregulated	0.632417	1.41602e-16	0.610884	7.18399e-15
Padi2	Upregulated	0.599784	9.54419e-06	0.709603	1.83932e-09
Aldoa	Upregulated	0.58351	4.24012e-39	0.609352	2.40665e-49
Sipa1l2	Downregulated	-0.596216	9.78483e-11	-0.656262	1.00894e-06
Rgs4	Downregulated	-0.600075	0.000409771	-0.642677	0.000755455
Pparg	Downregulated	-0.628074	2.81748e-09	-0.738897	1.09665e-09
Ccdc173	Downregulated	-0.631895	0.02502	-0.688909	0.0256326
Galnt18	Downregulated	-0.636627	0.0139432	-0.644246	0.0144393
Rtn4rl2	Downregulated	-0.645435	0.0117406	-0.745496	0.00152338
L3mbtl3	Downregulated	-0.652573	6.762e-26	-0.60816	5.18712e-16
Tgm5	Downregulated	-0.654462	0.0354167	-1.01355	0.00123013
Hsdl2	Downregulated	-0.665849	2.43695e-11	-0.652732	4.18844e-10
Ifi204	Downregulated	-0.672525	0.0023036	-0.694777	0.0024246
Cyp46a1	Downregulated	-0.673742	0.0359807	-0.738321	0.0147977
Plau	Downregulated	-0.693557	0.000257306	-0.668247	0.000373647
Rhoj	Downregulated	-0.701463	8.09924e-20	-0.664304	6.96374e-17
Foxred2	Downregulated	-0.720328	1.99068e-05	-0.61859	0.00138667
Ptprq	Downregulated	-0.730963	0.0293012	-0.8928	0.0322802
Agpat3	Downregulated	-0.741109	2.44077e-37	-0.601414	3.13026e-31
Ttc7b	Downregulated	-0.745008	2.61662e-11	-0.611964	2.24627e-08
Spp1	Downregulated	-0.756411	9.15942e-29	-0.581919	0.00837555
Pdgfra	Downregulated	-0.757281	3.63618e-49	-0.598023	5.56069e-23
S1pr1	Downregulated	-0.759938	2.57122e-13	-0.797584	4.20814e-10
Ebf1	Downregulated	-0.769865	9.55735e-39	-0.653196	3.23952e-33
Itih2	Downregulated	-0.770802	0.0324724	-0.805115	0.0312802
Lrrc17	Downregulated	-0.772715	2.09489e-06	-0.717143	1.38971e-06
Ces1a	Downregulated	-0.776169	0.000170565	-0.868472	0.000802823
Spry2	Downregulated	-0.788792	6.53921e-14	-0.616291	2.19124e-07
Plekhh1	Downregulated	-0.790157	0.00230769	-0.934916	0.00372967
Fam107a	Downregulated	-0.794993	5.72403e-22	-0.769834	3.37485e-20
Ly6e	Downregulated	-0.797844	0.0487237	-1.15159	0.0443347
Gbp2b	Downregulated	-0.806738	0.0234309	-0.817355	0.0292155
Plat	Downregulated	-0.811528	6.30897e-05	-0.870507	0.000378569
Ccl9	Downregulated	-0.830463	9.43205e-12	-0.683861	3.83914e-06
Cdc14a	Downregulated	-0.833524	0.000142772	-0.64096	0.00865245
Fbxo32	Downregulated	-0.834408	1.15408e-18	-0.603047	2.18581e-08
Gypc	Downregulated	-0.83589	3.37206e-27	-0.778312	3.20262e-17
Runx1t1	Downregulated	-0.851622	0.000164358	-0.936606	9.24194e-06
Mertk	Downregulated	-0.870907	1.98492e-06	-0.617681	0.0173687
Chst1	Downregulated	-0.87507	1.2186e-07	-0.633344	0.00238393
Plpp3	Downregulated	-0.882471	2.80149e-39	-0.791564	2.6992e-29
Ptn	Downregulated	-0.884886	2.62242e-19	-0.628659	3.77837e-46
C1s1	Downregulated	-0.890471	3.87356e-38	-0.654935	1.33663e-18
C1s2	Downregulated	-0.890966	7.53737e-09	-0.735937	5.47265e-06
Islr	Downregulated	-0.892394	8.06357e-36	-0.583273	5.33783e-23
Ccl6	Downregulated	-0.899326	3.30839e-05	-0.839368	0.00079501
Steap4	Downregulated	-0.905307	6.52796e-09	-0.608725	0.000470239
Plagl1	Downregulated	-0.907937	1.02973e-09	-0.591057	0.000382977
Apol9a	Downregulated	-0.912803	0.000172778	-0.655982	0.0234206
Adora2b	Downregulated	-0.918593	0.000511016	-0.986619	0.001221
C4b	Downregulated	-0.921466	1.60787e-10	-0.644782	0.000162906
Lbh	Downregulated	-0.921773	3.50091e-14	-0.753261	2.54996e-07
Egr3	Downregulated	-0.923631	3.72321e-17	-0.648104	3.71801e-09
Cytl1	Downregulated	-0.925336	0.000431346	-0.595737	0.0478049
Pik3c2b	Downregulated	-0.929356	6.11317e-13	-0.631982	1.08749e-06
Xdh	Downregulated	-0.947226	4.87119e-05	-0.857436	0.000519723
Abca8b	Downregulated	-0.952323	1.1793e-33	-0.720627	1.41258e-22
Btbd11	Downregulated	-0.952616	1.33346e-12	-0.635761	8.85711e-05
Ampd3	Downregulated	-0.955738	4.30041e-25	-0.652128	1.06922e-10
Clec3b	Downregulated	-0.968657	9.4904e-78	-0.84354	5.43613e-44
Apoe	Downregulated	-0.977752	8.10817e-05	-0.733991	0.0135058
Nbl1	Downregulated	-0.980172	7.91428e-54	-0.616057	1.04492e-20
Bdh2	Downregulated	-0.983098	0.000186265	-0.636309	0.00489301
Cxcl1	Downregulated	-0.984478	9.30009e-44	-0.70875	1.09364e-29
Ifi202b	Downregulated	-0.987861	0.000526132	-0.713483	0.042545
Ggt5	Downregulated	-0.989101	0.0152304	-0.945485	0.0348335
Rab3a	Downregulated	-0.995932	2.22646e-13	-0.626302	0.000483408
Tmem176a	Downregulated	-1.00258	3.01105e-05	-0.824155	0.00458803
Selenop	Downregulated	-1.01076	3.36037e-28	-0.779701	2.03675e-13
Sh2d4b	Downregulated	-1.01121	0.00331912	-0.995633	0.00109132
Fez1	Downregulated	-1.01385	1.4807e-05	-1.06764	2.74286e-05
Ngf	Downregulated	-1.01734	0.000430263	-1.16502	0.00100104
Msln	Downregulated	-1.023	6.10989e-05	-0.720382	0.00668278
Osr2	Downregulated	-1.02678	8.78349e-09	-0.632521	0.00158639
Ifi47	Downregulated	-1.03118	0.00199703	-0.942278	0.00611772
Calcrl	Downregulated	-1.03223	1.42581e-10	-0.754448	1.92689e-05
Epas1	Downregulated	-1.03272	9.10917e-23	-1.0162	1.16943e-22
Arhgap18	Downregulated	-1.03848	0.000149862	-0.727965	0.0139507
Pi16	Downregulated	-1.05785	2.48291e-34	-0.848992	2.41438e-23
Junos	Downregulated	-1.06784	0.00452219	-0.976635	0.0238043
Lrrc32	Downregulated	-1.06906	3.23616e-08	-1.18366	1.29597e-10
Plin4	Downregulated	-1.07269	2.63201e-88	-0.80372	1.70543e-48
Ucma	Downregulated	-1.08189	2.61362e-29	-0.629704	4.76693e-12
Ralgds	Downregulated	-1.1109	1.24843e-107	-0.757101	1.36308e-30
Il6ra	Downregulated	-1.11339	1.57153e-17	-0.743966	1.29309e-06
Abca8a	Downregulated	-1.13964	4.08366e-09	-1.03412	2.26735e-11
Rnasel	Downregulated	-1.14145	1.47992e-06	-0.659092	0.0333861
Sfrp2	Downregulated	-1.14331	0.0138793	-1.23379	0.00376297
Car9	Downregulated	-1.14477	8.43432e-14	-0.627283	8.39693e-05
Foxo6	Downregulated	-1.1459	1.79992e-12	-0.59544	4.54e-05
Abca9	Downregulated	-1.17268	1.01345e-25	-1.05735	7.32211e-20
Cxcl5	Downregulated	-1.1728	3.48305e-75	-0.977739	1.08363e-34
Aldh3a1	Downregulated	-1.17288	3.36301e-33	-0.854338	1.6799e-14
Maf	Downregulated	-1.18124	2.1128e-06	-0.933934	0.00670825
Ccl2	Downregulated	-1.18406	3.88512e-48	-0.851708	1.40288e-14
Akap12	Downregulated	-1.1936	1.84312e-118	-1.0042	4.38622e-60
Gbp2	Downregulated	-1.20425	4.28483e-10	-0.994807	5.79557e-05
Thbd	Downregulated	-1.20472	1.16105e-18	-1.0164	4.6056e-15
Pipox	Downregulated	-1.20566	0.00394461	-1.14352	0.00447657
Gchfr	Downregulated	-1.20904	8.19409e-10	-0.879588	8.36276e-06
Pdk4	Downregulated	-1.21271	2.96428e-19	-1.17458	5.67329e-12
Kcnn3	Downregulated	-1.24178	1.19104e-24	-0.768219	1.85117e-08
Ifi211	Downregulated	-1.2467	0.000449713	-1.03243	0.0259277
Kank3	Downregulated	-1.26367	1.85084e-11	-0.606716	0.000115579
Col18a1	Downregulated	-1.27361	2.102e-68	-0.779092	5.99263e-22
Tspan11	Downregulated	-1.28381	8.49133e-07	-0.777765	0.00538579
Dtx4	Downregulated	-1.31973	2.97371e-74	-0.996827	6.09431e-32
Lrrn4cl	Downregulated	-1.32053	1.42068e-31	-1.07024	3.47178e-22
H2-T23	Downregulated	-1.32571	1.94613e-45	-0.858039	4.10237e-20
Tmem176b	Downregulated	-1.34097	7.41378e-13	-0.969826	4.92974e-05
Nr4a3	Downregulated	-1.35036	0.00068784	-1.04045	0.021024
Gbp9	Downregulated	-1.38989	0.0126397	-1.55215	0.0050001
Fabp4	Downregulated	-1.39148	0.0152658	-1.98316	0.00198598
Etv5	Downregulated	-1.39681	7.17922e-48	-1.02049	2.34504e-22
Sprr2k	Downregulated	-1.39919	2.59166e-11	-1.27538	6.99908e-06
Slc27a1	Downregulated	-1.4488	1.06347e-10	-1.31742	3.0466e-12
Atp1b1	Downregulated	-1.44941	4.65294e-29	-1.15077	1.00064e-18
Angptl7	Downregulated	-1.45528	7.6386e-06	-1.18328	0.0121717
Sema7a	Downregulated	-1.50757	6.34468e-05	-0.71557	0.0341563
Esm1	Downregulated	-1.51315	2.90919e-05	-0.910211	0.0353393
Etv1	Downregulated	-1.52113	1.1527e-06	-1.03213	0.0015168
Evi2a	Downregulated	-1.63206	1.23293e-09	-1.30212	5.24959e-05
Olfml2b	Downregulated	-1.63251	1.35798e-14	-1.34202	2.4213e-10
Dcn	Downregulated	-1.65001	3.28803e-72	-1.35685	2.04638e-45
Man1c1	Downregulated	-1.65633	3.72403e-28	-1.16389	1.02437e-15
Dpt	Downregulated	-1.6579	0.000294973	-1.27568	0.00686631
Selenbp1	Downregulated	-1.6697	1.43161e-12	-0.959317	5.58886e-08
Il33	Downregulated	-1.68652	0.00171611	-1.55315	0.000309159
Tnfrsf14	Downregulated	-1.6901	0.0345107	-1.90417	0.01772
Gfra1	Downregulated	-1.72194	2.00643e-42	-1.3673	5.64972e-26
Creb5	Downregulated	-1.72429	1.29745e-30	-1.41093	1.75947e-15
Lum	Downregulated	-1.76529	5.0865e-31	-1.47026	3.39316e-23
Adamts14	Downregulated	-1.77892	8.81032e-53	-1.38174	3.42754e-33
Igll1	Downregulated	-1.80651	0.0212297	-2.42584	1.7294e-05
Apol9b	Downregulated	-1.83193	0.00107255	-1.33486	0.00507388
Marchf10	Downregulated	-1.84065	0.0111039	-3.63829	0.000261012
Aspa	Downregulated	-1.88108	5.6229e-05	-1.47027	0.0135489
Plac8	Downregulated	-2.08824	0.00045998	-2.0225	0.00221195
Sprr1a	Downregulated	-2.24225	3.01103e-31	-1.50703	5.20028e-36
Sned1	Downregulated	-2.2433	0	-1.56083	0
Crocc2	Downregulated	-2.36508	8.45786e-12	-1.22713	0.000741764
Gda	Downregulated	-2.42941	0.000649781	-2.54958	0.000257182
Fgf10	Downregulated	-2.80102	1.76359e-06	-2.52198	0.000102259
Efemp1	Downregulated	-2.87029	3.50593e-05	-2.34059	0.000261177
Pgf	Upregulated	3.66376	6.30897e-05
Rph3al	Upregulated	3.30286	0.00138086
Kcna6	Upregulated	3.28739	9.68329e-05
Mgarp	Upregulated	3.27775	0.000716947
Cdh15	Upregulated	2.96125	0.00734729
Slc6a7	Upregulated	2.55097	0.00128351
Mylk3	Upregulated	2.39687	0.0310085
Gpr141	Upregulated	2.38457	0.014216
Acta1	Upregulated	2.19934	0.00629143
Fcgr1	Upregulated	2.13698	0.023593
Samd15	Upregulated	1.95768	0.022372
Slc35f1	Upregulated	1.83845	0.0134391
Hephl1	Upregulated	1.78317	3.67677e-05
Klf15	Upregulated	1.77152	4.86006e-05
Trim36	Upregulated	1.75323	0.000445186
Adamtsl1	Upregulated	1.69045	0.00290653
Actg2	Upregulated	1.6236	2.47555e-06
Cox6a2	Upregulated	1.54683	0.00226435
C1qtnf3	Upregulated	1.54291	0.000876516
Gramd2	Upregulated	1.51147	5.52068e-05
Paqr6	Upregulated	1.48472	0.0125885
Itga11	Upregulated	1.48023	0.00337063
Cmah	Upregulated	1.47873	0.02485
Tmem74	Upregulated	1.45823	0.00501305
Atp2a3	Upregulated	1.44361	9.5129e-06
Serpinb9b	Upregulated	1.40065	1.57795e-07
E2f2	Upregulated	1.39634	0.0246673
Nek2	Upregulated	1.28075	2.564e-07
Amd-ps3	Upregulated	1.28028	0.0482489
Cdh17	Upregulated	1.25926	0.000235494
Enho	Upregulated	1.25714	0.0353843
Cnr1	Upregulated	1.15336	0.000504471
Tenm3	Upregulated	1.13594	0.000784348
Col10a1	Upregulated	1.12673	0.000125624
Exo1	Upregulated	1.10559	0.00848293
Cdh10	Upregulated	1.10006	1.06803e-06
Syt8	Upregulated	1.09747	0.000226299
Cenps	Upregulated	1.09591	0.0365051
Pdgfc	Upregulated	1.08	0.00101381
Pxdc1	Upregulated	1.0679	0.00153563
Fry	Upregulated	1.06335	0.000389709
Pkp1	Upregulated	1.05382	3.53478e-14
Sntb1	Upregulated	1.0496	0.00223121
Extl1	Upregulated	1.04412	1.05196e-06
Gins1	Upregulated	1.04039	0.00223415
Ano1	Upregulated	1.03296	0.00211951
Mal	Upregulated	1.00792	0.00519268
Mpp7	Upregulated	0.999495	0.000293629
Sorbs2os	Upregulated	0.996942	0.015935
E2f7	Upregulated	0.995013	0.00734729
Pde5a	Upregulated	0.9863	1.69068e-44
Sap30	Upregulated	0.970303	0.0327158
Timp3	Upregulated	0.961387	9.03977e-67
Ccdc80	Upregulated	0.956556	1.87672e-41
Jag1	Upregulated	0.937807	2.06704e-53
Slc35g1	Upregulated	0.93059	0.028962
Msmo1	Upregulated	0.923284	6.18088e-35
Clspn	Upregulated	0.919701	0.0242857
Lrp8	Upregulated	0.916399	4.83166e-08
Slc7a1	Upregulated	0.90371	2.9397e-38
Crlf3	Upregulated	0.903303	1.47294e-19
Cdc6	Upregulated	0.899072	0.00421139
Cgref1	Upregulated	0.893892	3.72334e-05
Shmt2	Upregulated	0.892924	1.40623e-32
Nes	Upregulated	0.878645	3.80643e-19
Stk10	Upregulated	0.871535	8.34249e-19
Iqgap3	Upregulated	0.85966	0.000209117
Spc24	Upregulated	0.858322	0.047858
Col5a2	Upregulated	0.855605	2.83664e-69
Col12a1	Upregulated	0.853529	5.11324e-44
Stbd1	Upregulated	0.852586	0.0019545
Hmgcr	Upregulated	0.850458	1.03299e-25
Kif4	Upregulated	0.845281	0.00153167
Ppa1	Upregulated	0.843408	2.00094e-11
Brip1	Upregulated	0.838219	0.0239508
Slc25a33	Upregulated	0.832313	0.0476756
Iars	Upregulated	0.83199	1.63041e-41
Serpina3h	Upregulated	0.829399	0.0245431
Pdia5	Upregulated	0.826787	4.31434e-20
Ttk	Upregulated	0.826213	0.0158334
Bub1	Upregulated	0.823683	0.00356112
Tead4	Upregulated	0.823255	0.000690514
Ect2	Upregulated	0.821409	5.21131e-05
Cyp27b1	Upregulated	0.817169	0.00290653
Tst	Upregulated	0.811386	0.0246464
Atp10a	Upregulated	0.810012	1.46744e-07
Trabd2b	Upregulated	0.809823	8.74928e-05
Dnph1	Upregulated	0.808805	3.97946e-05
Spc25	Upregulated	0.808639	0.0138623
Erbb3	Upregulated	0.807597	7.03139e-11
Tubb3	Upregulated	0.804573	2.36466e-05
Rgs20	Upregulated	0.795773	1.20035e-13
Hmgcs1	Upregulated	0.794902	2.87774e-21
Pappa2	Upregulated	0.794667	7.21005e-44
Nxph4	Upregulated	0.786197	0.0245428
Gars	Upregulated	0.783038	2.39441e-48
Ackr3	Upregulated	0.780386	1.39954e-11
Prex2	Upregulated	0.779753	1.38486e-14
Cspg4	Upregulated	0.779527	2.22253e-32
Stard4	Upregulated	0.77858	4.45695e-25
Kyat3	Upregulated	0.776218	0.0394876
Perp	Upregulated	0.775141	0.00428054
Cit	Upregulated	0.768992	0.00497101
Sulf1	Upregulated	0.763217	5.42806e-10
Cd24a	Upregulated	0.76255	0.0175152
Ccna2	Upregulated	0.76167	7.03479e-05
Hsph1	Upregulated	0.761385	1.92704e-41
Nsdhl	Upregulated	0.757801	4.27446e-15
Timm8a1	Upregulated	0.756363	0.00432316
Zc2hc1c	Upregulated	0.753751	0.00095231
Nebl	Upregulated	0.750075	0.00729164
Ccne1	Upregulated	0.748285	0.0181202
Kif14	Upregulated	0.746428	0.0487608
Mthfd1l	Upregulated	0.745132	1.64974e-11
Lars	Upregulated	0.741696	1.40367e-35
Fgfr2	Upregulated	0.741591	3.66189e-05
Larp1b	Upregulated	0.739911	0.0183376
Dusp14	Upregulated	0.739179	0.00124373
Mars1	Upregulated	0.737643	7.74797e-32
Xpot	Upregulated	0.736008	1.22637e-46
Paqr3	Upregulated	0.735306	0.00904461
Fabp5	Upregulated	0.73367	3.95314e-08
Rps6ka2	Upregulated	0.731704	3.85539e-07
Nucb2	Upregulated	0.729901	8.41346e-16
Melk	Upregulated	0.725073	0.00189481
Ckap2l	Upregulated	0.724786	0.000576579
Frzb	Upregulated	0.724398	1.92001e-06
Gsr	Upregulated	0.724212	1.25656e-12
Runx3	Upregulated	0.723054	3.16749e-11
Fzd5	Upregulated	0.722678	1.04631e-07
Lurap1l	Upregulated	0.721174	4.77394e-20
Neil3	Upregulated	0.72036	0.0492696
Asf1b	Upregulated	0.7196	0.0106498
Cenpi	Upregulated	0.718521	0.0229718
Bub1b	Upregulated	0.717033	0.000696956
Top2a	Upregulated	0.715113	1.10133e-15
Zdhhc2	Upregulated	0.714335	8.83936e-11
Amacr	Upregulated	0.713424	1.96438e-10
Taf4b	Upregulated	0.712076	0.00198296
Fbn1	Upregulated	0.707008	4.28204e-32
Ncaph	Upregulated	0.703848	0.00103146
Dchs2	Upregulated	0.698349	0.0181756
Faah	Upregulated	0.697512	1.56298e-21
Mcm5	Upregulated	0.697106	3.52275e-06
Cdca5	Upregulated	0.694852	0.0398762
Nars	Upregulated	0.694768	1.18337e-49
Lims2	Upregulated	0.69469	4.28034e-06
Hspa9	Upregulated	0.693426	3.59585e-54
Dtl	Upregulated	0.691722	0.000160974
Dhcr7	Upregulated	0.69141	2.52357e-07
Nphp4	Upregulated	0.688123	0.0230185
Atf5	Upregulated	0.683028	2.30953e-26
Apol6	Upregulated	0.680922	0.017284
Itga6	Upregulated	0.680841	6.7118e-22
Cav2	Upregulated	0.680167	8.58192e-15
Aldh18a1	Upregulated	0.678465	8.52248e-28
Rhbdd1	Upregulated	0.674521	3.35042e-21
Eprs	Upregulated	0.673866	7.51017e-34
Slit2	Upregulated	0.673465	6.0021e-28
Kif18b	Upregulated	0.671681	0.0152419
Ccnb1	Upregulated	0.670145	0.0116608
Met	Upregulated	0.668574	5.01685e-08
Ndc80	Upregulated	0.667537	0.0359807
Bbox1	Upregulated	0.667317	0.0151706
Lss	Upregulated	0.664545	1.1481e-13
Tmem45a	Upregulated	0.664447	3.39354e-16
Pclaf	Upregulated	0.663963	0.0237616
Odc1	Upregulated	0.663103	2.64988e-18
Sema5a	Upregulated	0.660874	0.000897241
Tes	Upregulated	0.659839	3.73254e-07
Lbr	Upregulated	0.656688	4.95483e-08
Ripor2	Upregulated	0.654051	0.0147801
Col1a2	Upregulated	0.653272	1.20268e-41
Als2cl	Upregulated	0.651891	0.0398964
Tk1	Upregulated	0.651757	8.9161e-06
Mvk	Upregulated	0.651525	1.0816e-09
Gng8	Upregulated	0.651013	0.00727807
Spag5	Upregulated	0.650674	0.000130519
Ptx3	Upregulated	0.648431	1.74184e-10
Plod1	Upregulated	0.648073	4.48101e-44
Fzd8	Upregulated	0.645046	1.36449e-34
Lgr4	Upregulated	0.644919	2.00488e-43
Dhfr	Upregulated	0.643642	0.0154528
Msn	Upregulated	0.643201	2.37562e-47
Exoc6	Upregulated	0.642954	0.00137204
Tpx2	Upregulated	0.642196	6.04065e-05
H3c15	Upregulated	0.641913	0.0260257
Tars	Upregulated	0.64116	1.57624e-20
Adamts5	Upregulated	0.639249	2.46294e-36
Aspm	Upregulated	0.63845	0.0127331
Slc7a11	Upregulated	0.638392	4.41993e-10
Rab39b	Upregulated	0.635834	0.00165773
Fam20a	Upregulated	0.635669	7.38975e-06
AI506816	Upregulated	0.635228	1.38022e-28
Gjb4	Upregulated	0.634509	0.000990396
Eif4ebp1	Upregulated	0.6335	1.22832e-16
Psat1	Upregulated	0.629322	7.19919e-28
Mki67	Upregulated	0.628026	7.99709e-14
Cfap100	Upregulated	0.627173	2.38731e-06
Adamtsl4	Upregulated	0.626819	1.01631e-12
Cars	Upregulated	0.625707	4.77394e-20
Fkbp5	Upregulated	0.624089	0.000833892
Ncapg	Upregulated	0.623932	0.0237731
Mcm2	Upregulated	0.622784	6.68247e-08
Mtus1	Upregulated	0.61898	0.00049095
Adcy1	Upregulated	0.617033	8.29427e-14
Glce	Upregulated	0.616623	6.68001e-16
Ghitm	Upregulated	0.615369	1.74675e-37
Nme1	Upregulated	0.614078	0.000105473
Eif2b2	Upregulated	0.612436	5.63692e-18
Sc5d	Upregulated	0.609355	3.92089e-13
Arhgef28	Upregulated	0.608174	1.57043e-06
Pkn3	Upregulated	0.606619	0.0011228
Rtn4ip1	Upregulated	0.60613	0.00119955
Fmnl3	Upregulated	0.605303	1.38275e-27
Scd2	Upregulated	0.603917	1.75474e-25
Pcolce2	Upregulated	0.602035	1.71375e-10
P4ha3	Upregulated	0.601806	1.78019e-13
Garre1	Upregulated	0.601709	2.00359e-20
Srebf2	Upregulated	0.600971	1.71215e-08
Ncapg2	Upregulated	0.598791	1.24268e-05
Smad7	Upregulated	0.59866	0.000175741
Lrp5	Upregulated	0.598025	1.15952e-47
Ccn5	Upregulated	0.597914	9.98017e-28
Tigar	Upregulated	0.597478	0.015494
Anln	Upregulated	0.597352	2.13436e-07
Plk1	Upregulated	0.597307	0.0112929
Prc1	Upregulated	0.594954	1.38793e-05
Spire2	Upregulated	0.594737	7.8748e-10
Kif26b	Upregulated	0.591661	0.00175772
Frrs1	Upregulated	0.59165	5.04405e-10
Hells	Upregulated	0.591033	0.00153305
Mannr	Upregulated	0.58983	0.0229956
Uck2	Upregulated	0.589681	1.81849e-13
Igfbp4	Upregulated	0.586551	0.0109054
Mid1ip1	Upregulated	0.585317	2.79257e-05
Fads2	Upregulated	0.585092	1.09034e-19
Cdh2	Upregulated	0.584401	3.96761e-40
Acsl3	Upregulated	0.583995	1.92928e-07
Nupr1	Upregulated	0.582793	1.18691e-21
Plxdc2	Upregulated	0.582415	6.73882e-05
Hsd17b7	Upregulated	0.581522	4.45085e-10
Galnt10	Upregulated	0.580324	6.2071e-32
Fads1	Upregulated	0.580232	1.42139e-34
Abca1	Downregulated	-0.580768	7.37366e-06
Ephb6	Downregulated	-0.581539	1.69848e-13
Niban1	Downregulated	-0.581848	0.00253895
Snn	Downregulated	-0.582501	3.36546e-19
Acaa2	Downregulated	-0.58251	7.26321e-22
Gas7	Downregulated	-0.582548	9.9154e-05
Amt	Downregulated	-0.583423	0.00326829
Colec12	Downregulated	-0.584314	1.39599e-27
Frat2	Downregulated	-0.584433	0.0321697
Slc22a15	Downregulated	-0.585046	0.0110095
P2rx6	Downregulated	-0.586309	1.68967e-05
Ksr1	Downregulated	-0.589496	1.61297e-06
Ppp1r3d	Downregulated	-0.590859	0.0334924
Slc25a37	Downregulated	-0.59102	1.63818e-21
Cfap69	Downregulated	-0.592865	0.000210573
Hp	Downregulated	-0.592961	0.000329623
Sema4b	Downregulated	-0.594815	0.00103848
Bcl2l11	Downregulated	-0.59508	2.91694e-15
Trim62	Downregulated	-0.597293	6.47439e-08
Ldhb	Downregulated	-0.597598	4.11278e-06
Fam43a	Downregulated	-0.602767	1.36439e-25
Tgfbr3	Downregulated	-0.602843	1.67843e-12
Nt5dc2	Downregulated	-0.604116	0.00016145
Il1r1	Downregulated	-0.604807	1.3973e-17
C1ra	Downregulated	-0.605371	4.14583e-12
Tmem64	Downregulated	-0.606001	8.83987e-44
Rnd2	Downregulated	-0.607859	8.645e-05
Smoc2	Downregulated	-0.607966	4.77569e-19
Bst2	Downregulated	-0.607967	0.00325498
Neil1	Downregulated	-0.608923	0.00801978
Zfp30	Downregulated	-0.611233	5.43103e-05
Impa2	Downregulated	-0.611736	1.01463e-07
Foxd2	Downregulated	-0.615385	0.0454722
Tap2	Downregulated	-0.615709	3.86144e-08
Igdcc4	Downregulated	-0.617089	3.59587e-20
C3	Downregulated	-0.617908	3.52198e-54
Gpr179	Downregulated	-0.617952	0.0252572
Snora31	Downregulated	-0.618782	0.0193079
Ank	Downregulated	-0.619647	5.40439e-35
Mturn	Downregulated	-0.623636	1.58257e-14
C77080	Downregulated	-0.632665	4.17356e-21
Atp13a2	Downregulated	-0.63292	4.86111e-16
Osr1	Downregulated	-0.634985	1.46711e-22
Dpm1	Downregulated	-0.636377	0.00159662
Fmo1	Downregulated	-0.636513	8.0433e-16
Adam19	Downregulated	-0.636771	1.6437e-07
Cpne2	Downregulated	-0.637471	3.37353e-27
Ppox	Downregulated	-0.6382	3.79333e-18
Cxcl12	Downregulated	-0.640566	1.21614e-44
Mir5125	Downregulated	-0.640584	0.000182439
Tspan5	Downregulated	-0.640612	2.41746e-13
Kirrel3os	Downregulated	-0.640634	0.0466403
Ccdc39	Downregulated	-0.641088	1.95302e-05
Cand2	Downregulated	-0.641417	0.00400931
Gsta4	Downregulated	-0.644588	1.65635e-10
Jun	Downregulated	-0.645444	0.000426776
Lgals3bp	Downregulated	-0.645887	4.42628e-16
Prrx2	Downregulated	-0.646503	6.3316e-15
B4galt5	Downregulated	-0.647383	4.60303e-43
Aox1	Downregulated	-0.649793	7.86842e-09
Mylk	Downregulated	-0.652793	1.24105e-07
Slc43a2	Downregulated	-0.654627	9.94568e-06
Sesn1	Downregulated	-0.65488	5.96076e-17
Kifc2	Downregulated	-0.657644	0.00023099
Tmem158	Downregulated	-0.659252	2.3602e-06
Rin2	Downregulated	-0.66006	2.08864e-20
Chst2	Downregulated	-0.661352	6.64198e-07
Cx3cl1	Downregulated	-0.662895	2.0513e-27
Eps8	Downregulated	-0.665718	3.78991e-08
Nat14	Downregulated	-0.667977	0.00756888
Slc5a6	Downregulated	-0.67042	0.000237622
Atp6v1g2	Downregulated	-0.670502	0.00858914
Fgf18	Downregulated	-0.671902	0.00248839
Fam117a	Downregulated	-0.672093	2.82932e-05
Rbpms	Downregulated	-0.67483	0.000510714
Klhdc8b	Downregulated	-0.679043	4.72668e-08
Syne3	Downregulated	-0.679063	8.53699e-20
Ddah2	Downregulated	-0.680138	2.90947e-12
Inka2	Downregulated	-0.681749	2.07794e-11
Sphk1	Downregulated	-0.682069	7.86593e-10
Ypel1	Downregulated	-0.686563	9.30106e-08
Anpep	Downregulated	-0.68697	5.97785e-08
Mmd	Downregulated	-0.691454	0.000419627
Ptpre	Downregulated	-0.697157	1.45152e-09
Phlda1	Downregulated	-0.699744	4.82583e-09
Hmga1b	Downregulated	-0.709123	2.51969e-08
Arhgap28	Downregulated	-0.709372	6.19712e-11
Tmem44	Downregulated	-0.710534	7.78647e-31
Cmtm3	Downregulated	-0.711873	5.35325e-18
Cbx7	Downregulated	-0.713973	5.90166e-08
mt-Rnr1	Downregulated	-0.714035	1.57782e-08
Uba7	Downregulated	-0.724333	0.000349408
Tle2	Downregulated	-0.72524	6.0887e-68
Egr2	Downregulated	-0.730418	4.95759e-07
Dipk1b	Downregulated	-0.735159	0.000116367
Rgmb	Downregulated	-0.738736	1.5833e-39
Odad1	Downregulated	-0.743059	0.0157362
H2-Q4	Downregulated	-0.746713	0.00805013
Map3k1	Downregulated	-0.748653	0.00404263
Insig2	Downregulated	-0.751583	2.15175e-26
Arhgap20	Downregulated	-0.752587	0.0001018
Il18	Downregulated	-0.753119	0.000182897
Scube2	Downregulated	-0.760186	2.48528e-07
Slc25a42	Downregulated	-0.760852	2.78428e-33
Glrx	Downregulated	-0.760852	1.45465e-17
Traf5	Downregulated	-0.761945	6.28397e-07
Adamts4	Downregulated	-0.763379	4.82442e-19
Il15ra	Downregulated	-0.765428	3.39719e-06
Tamalin	Downregulated	-0.76752	3.05932e-15
Ppm1k	Downregulated	-0.770971	1.33508e-05
Gstm1	Downregulated	-0.771139	2.24659e-57
Nr4a1	Downregulated	-0.772266	3.43179e-05
Lmcd1	Downregulated	-0.772939	0.0254525
Lipe	Downregulated	-0.775909	1.98492e-06
Tmem140	Downregulated	-0.781682	0.0231405
Angpt1	Downregulated	-0.782063	5.57628e-27
Hscb	Downregulated	-0.786869	4.26796e-05
Sat1	Downregulated	-0.788755	5.69908e-30
Meis3	Downregulated	-0.795481	6.52393e-08
Jade1	Downregulated	-0.798832	9.76443e-14
Sp3os	Downregulated	-0.799295	0.00773097
Tnfsf13	Downregulated	-0.799311	0.02485
Ankrd13d	Downregulated	-0.803805	0.00888391
Tmem191c	Downregulated	-0.807671	0.00018727
Lgals4	Downregulated	-0.81001	0.000300274
Ly6c1	Downregulated	-0.812684	9.18284e-07
Pim1	Downregulated	-0.816275	1.11761e-10
Cplx2	Downregulated	-0.820293	1.10377e-32
Celf5	Downregulated	-0.820468	5.22752e-06
Capns2	Downregulated	-0.822518	0.0317351
Hspa1a	Downregulated	-0.826638	0.0452098
Scara3	Downregulated	-0.828871	1.08851e-43
Angptl4	Downregulated	-0.831234	2.47034e-17
Wnk4	Downregulated	-0.834666	1.05792e-09
Lcn2	Downregulated	-0.836394	4.18423e-22
Podn	Downregulated	-0.843737	1.87472e-11
Vwa1	Downregulated	-0.855168	0.0192356
Ccl7	Downregulated	-0.870499	2.19441e-14
Cdh23	Downregulated	-0.878614	0.00964713
Airn	Downregulated	-0.878731	3.06695e-16
Cracr2a	Downregulated	-0.881677	0.0255836
Rps6ka1	Downregulated	-0.886496	0.0481503
L3hypdh	Downregulated	-0.896353	0.0219821
Icam5	Downregulated	-0.90138	2.36114e-06
Aph1c	Downregulated	-0.909904	0.0299778
Tpm2	Downregulated	-0.911941	4.08613e-55
Fgd2	Downregulated	-0.921107	0.00186172
Ass1	Downregulated	-0.935103	0.0426261
Rassf2	Downregulated	-0.937705	0.00072709
Mgp	Downregulated	-0.943671	1.17745e-21
Mss51	Downregulated	-0.952057	0.0384987
Hmga1	Downregulated	-0.96233	2.8174e-08
Ifit1	Downregulated	-0.966089	0.000991429
Klhl40	Downregulated	-0.997446	0.0450007
Mir503	Downregulated	-1.00509	0.00447947
Gpd1	Downregulated	-1.01924	0.0285224
Ifi30	Downregulated	-1.02216	1.62637e-26
Ccl5	Downregulated	-1.03659	0.00755876
Plet1	Downregulated	-1.05375	0.000748343
H19	Downregulated	-1.07912	0.00575933
Rab44	Downregulated	-1.09523	0.0318445
C1rb	Downregulated	-1.11057	1.38787e-06
Zfp969	Downregulated	-1.12194	0.00489646
Fam124a	Downregulated	-1.13916	0.0179122
Dmp1	Downregulated	-1.14187	1.05489e-09
Gfap	Downregulated	-1.1424	0.0467572
Mblac1	Downregulated	-1.16197	0.0226179
Rpl17-ps9	Downregulated	-1.17688	0.0107537
Acsbg1	Downregulated	-1.20657	0.0227513
Serpina3f	Downregulated	-1.21581	0.0116608
Fignl2	Downregulated	-1.21843	9.08215e-12
Rtn4rl1	Downregulated	-1.23729	1.38793e-05
Ripply1	Downregulated	-1.24002	0.0426634
Ryr3	Downregulated	-1.25419	0.0123122
Plvap	Downregulated	-1.2622	0.0393444
Fosl1	Downregulated	-1.2839	0.000698104
Saa3	Downregulated	-1.28425	1.36362e-06
Dnah2	Downregulated	-1.28616	0.00411324
Pamr1	Downregulated	-1.29023	0.000503962
Hgf	Downregulated	-1.31323	0.000440799
S100a7a	Downregulated	-1.31442	0.0421336
Tlr1	Downregulated	-1.31537	0.0299051
Npnt	Downregulated	-1.32278	0.0452098
Phex	Downregulated	-1.33082	8.17179e-06
Mfap2	Downregulated	-1.35494	0.0173859
Tdrd9	Downregulated	-1.38273	0.036506
Me3	Downregulated	-1.41194	0.0148383
N4bp3	Downregulated	-1.42264	0.00774173
Gdnf	Downregulated	-1.42855	0.0259618
Exoc3l4	Downregulated	-1.43629	0.0260405
Eepd1	Downregulated	-1.44439	0.0382655
Ifi27l2a	Downregulated	-1.45918	0.00497575
Fcgbp	Downregulated	-1.47349	0.0359853
Aknad1	Downregulated	-1.48094	9.24322e-05
Phactr1	Downregulated	-1.49391	0.0197449
Myo5c	Downregulated	-1.50979	0.00146527
Pla1a	Downregulated	-1.54343	0.0151034
Trpv1	Downregulated	-1.55371	0.0401584
H2-M5	Downregulated	-1.60115	0.00436986
Syn2	Downregulated	-1.61985	0.0471427
Cd55	Downregulated	-1.64017	3.60402e-06
Ugt1a6a	Downregulated	-1.64472	0.0427906
Reep2	Downregulated	-1.65184	0.0386308
Parm1	Downregulated	-1.67162	0.0190576
Xpnpep2	Downregulated	-1.67954	0.0143759
Egr4	Downregulated	-1.69354	0.0376932
Ces1d	Downregulated	-1.70778	0.024004
P2rx7	Downregulated	-1.71881	0.000246404
Ttc39aos1	Downregulated	-1.74289	0.029848
P2rx1	Downregulated	-1.74722	0.00335685
Fads6	Downregulated	-1.77412	6.47151e-06
Strip2	Downregulated	-1.78727	0.0326731
Scn8a	Downregulated	-1.78854	0.00389637
Nxph3	Downregulated	-1.9348	0.0163073
Il12a	Downregulated	-1.93837	0.00109283
Cabp4	Downregulated	-1.98863	0.0268271
Slc22a13b	Downregulated	-1.99167	0.0381622
Otop2	Downregulated	-1.99563	0.00148743
Aatk	Downregulated	-2.07755	0.00601056
Ctrl	Downregulated	-2.09351	0.00743265
Htra3	Downregulated	-2.1075	0.00200304
Hkdc1	Downregulated	-2.15616	0.0174631
Selenbp2	Downregulated	-2.1575	0.00629143
Itgal	Downregulated	-2.18106	0.0109597
Ptgds	Downregulated	-2.19806	0.00818989
Pde1a	Downregulated	-2.20918	0.0183127
Psd2	Downregulated	-2.21673	0.0233124
Cnn1	Downregulated	-2.2384	0.0342801
Ptchd1	Downregulated	-2.26474	0.0463744
Abcc12	Downregulated	-2.32768	0.00156121
Adgrg5	Downregulated	-2.64632	0.0248958
Ccdc42	Downregulated	-2.64785	0.000780648
Zfp786	Upregulated			1.54596	0.0457134
Cln3	Upregulated			1.32927	0.0223743
Gapdh	Upregulated			0.914084	1.72884e-09
Rgs11	Upregulated			0.826006	0.0251879
Tenm4	Upregulated			0.740502	0.0371953
Pdzd7	Upregulated			0.712486	0.0390717
Nutf2-ps1	Upregulated			0.671959	0.0481557
Slc25a35	Upregulated			0.617934	0.0331213
Bola3	Upregulated			0.605608	0.0110937
Ddx31	Upregulated			0.590033	0.000264756
Ank3	Downregulated			-0.580464	3.07435e-09
Hykk	Downregulated			-0.59466	0.0145094
Snrpe	Downregulated			-0.606706	0.00958107
Rdh10	Downregulated			-0.618652	1.12117e-05
Rhou	Downregulated			-0.62192	1.33182e-06
Scrn1	Downregulated			-0.625203	1.92105e-06
Ctsf	Downregulated			-0.634721	0.0301698
Cped1	Downregulated			-0.636555	2.26121e-09
Dock11	Downregulated			-0.690636	1.26125e-05
Emb	Downregulated			-0.695076	0.00262694
Il1rn	Downregulated			-0.703955	2.68196e-13
Srl	Downregulated			-0.711574	0.0369375
Herc6	Downregulated			-0.727598	0.00788963
St6gal1	Downregulated			-0.754306	0.00426988
Ccn3	Downregulated			-0.76969	5.89526e-14
Apln	Downregulated			-0.805212	0.0477658
Eva1c	Downregulated			-0.862007	0.0103657
Colec10	Downregulated			-0.894537	1.11388e-05
Gnrh1	Downregulated			-0.897482	0.0321345
Itga4	Downregulated			-1.0969	0.0249993
Nrip2	Downregulated			-1.1753	0.023689
Phpt1	Downregulated			-1.22866	0.0408561
Fam177a2	Downregulated			-1.42002	0.0302576
Tmc8	Downregulated			-1.46026	0.0373862
Cldn15	Downregulated			-1.51195	0.0294353
Gpr20	Downregulated			-2.12852	0.035076
Zfp810	Downregulated			-2.2593	0.0157814
