# Supplementary material for: Aortic carboxypeptidase-like protein potentiates β1 integrin signaling in mesenchymal progenitors
Source: Life Sci Alliance. 2026 Apr 8;9(6):e202503600. doi: 10.26508/lsa.202503600 (PMC13062534; doi:10.26508/lsa.202503600)
Supplement: Supplementary file 2 [file LSA-2025-03600_TableS2.xlsx]

## Sheet: Table S2 KEGG GSEA
KEGG GSEA Col1 vs Col1-ACLP (CH3/10T1/2)
KEGG ID	KEGG Pathway	count	set size	gene ratio	enrichment	NES	pvalue	adj pvalue	qvalue	rank	leading edge	Core Enrichments
mmu04510	Focal adhesion	56	189	0.296296	0.591504	1.72873	1.1667e-05	0.000575016	0.000415801	1530	tags=30%, list=7%, signal=28%	Actn1, Rhoa, Ctnnb1, Cav1, Cav2, Ccnd2, Col2a1, Col1a1, Col1a2, Emp1, Igf1r, Itga6, Itgav, Itgb3, Itgb5, Pdgfb, Thbs1, Tnc, Vegfa, Map2k1, Actn4, Myl12a, Flnb, Lamb3, Met, Pak3, Itga1, Col4a2, Fn1, Pak4, Col4a5, Flna, Itgb1, Lamc1, Pik3cb, Pgf, Gsk3b, Ccnd1, Prkca, Itgb4, Cdc42, Col9a1, Hras, Lamb1, Pdgfc, Braf, Lama4, Col4a1, Crk, Itga11, Akt1, Crkl, Rapgef1, Akt3, Dock1, Mylk3
mmu04110	Cell cycle	66	155	0.425806	0.604916	1.72508	3.02006e-05	0.00104192	0.000753426	2989	tags=43%, list=13%, signal=37%	Ccnd2, Gadd45b, Ywhae, Ywhah, Ywhaq, Mtbp, Mcm2, Mcm4, Ywhag, Gadd45g, Mcm5, Mcm3, Sgo1, Aurkb, Ccna2, Gsk3b, Mcm6, Ccnd1, Cdc45, Bub1b, Smad2, Ywhaz, Bub1, Cdc6, Bub3, Espl1, Plk1, Ccnb1, Ttk, Knl1, Ccne2, Ccne1, Orc2, E2f2, Cdc20, Tfdp1, Ndc80, Pkmyt1, Cdca5, Anapc1, Cdc27, Hdac2, Ppp2r1a, Tgfb2, Anapc16, E2f1, Ppp2cb, Ccnb2, Ticrr, Prkdc, E2f3, Pcna, Hdac1, Esco2, Ywhab, Rb1, Mad2l1, Mad1l1, P…
mmu04150	mTOR signaling pathway	43	146	0.294521	0.585957	1.67452	7.12488e-05	0.0020484	0.00148123	2134	tags=29%, list=10%, signal=27%	Sec13, Rhoa, Eif4ebp1, Fzd8, Igf1r, Lrp5, Slc7a5, Map2k1, Slc3a2, Fzd5, Ddit4, Rps6ka2, Pik3cb, Lrp6, Fzd1, Gsk3b, Cab39, Irs1, Prkca, Nras, Hras, Deptor, Fzd9, Braf, Sesn2, Seh1l, Eif4e, Prr5, Atp6v1a, Akt1, Map2k2, Kras, Akt3, Mapkap1, Fzd2, Rraga, Atp6v1c1, Mapk1, Clip1, Wnt9a, Igf1, Prkaa2, Lamtor2
mmu03013	Nucleocytoplasmic transport	56	108	0.518519	0.636789	1.72631	0.000137924	0.00339885	0.00245775	4381	tags=52%, list=20%, signal=42%	Sec13, Kpnb1, Ran, Ipo5, Xpot, Kpna2, Rangap1, Ipo7, Xpo1, Cse1l, Nup93, Xpo5, Nup188, Alyref, Ncbp1, Seh1l, Nup205, Tmem33, Nup85, Rae1, Nup98, Nup153, Kpna4, Ipo13, Tpr, Tnpo1, Nup50, Nup88, Ipo8, Ipo11, Eif4a3, Kpna1, Eif4a3l1, 1700009N14Rik, Sap18, Nup43, Ahctf1, Nxf3, Tnpo3, Nup107, Kpna6, Nup160, Ddx39b, Thoc5, Xpo4, Rnps1, Sap18b, Thoc6, Pym1, Xpo6, Kpna3, Ranbp2, Sumo3, Nup62, Nup37, Thoc3
mmu00010	Glycolysis / Gluconeogenesis	17	58	0.293103	0.710613	1.78279	0.000208718	0.00438482	0.00317072	853	tags=29%, list=4%, signal=28%	Eno1, Gpi1, Ldha, Pfkl, Pgam1, Pgk1, Pkm, Tpi1, Eno1b, Pck2, Hk2, Adpgk, Aldoa, Pgm1, Pfkp, Gapdh, Minpp1
mmu05205	Proteoglycans in cancer	55	184	0.298913	0.548955	1.59294	0.000210989	0.00438482	0.00317072	1969	tags=30%, list=9%, signal=27%	Rhoa, Ctnnb1, Cav1, Cav2, Col1a1, Col1a2, Ctsl, Erbb3, Fzd8, Gpc1, Hif1a, Sdc2, Igf1r, Itgav, Itgb3, Itgb5, Msn, Thbs1, Timp3, Vegfa, Map2k1, Iqgap1, Met, Mras, Fzd5, Ptch1, Fn1, Flna, Itgb1, Plce1, Pik3cb, Fzd1, Ccnd1, Prkca, Ank2, Cdc42, Nras, Hras, Fzd9, Braf, Smad2, Akt1, Map2k2, Kras, Gab1, Akt3, Fzd2, Tgfb2, Mapk1, Ppp1cb, Fas, Smo, Wnt9a, Tiam1, Igf1
mmu04151	PI3K-Akt signaling pathway	69	306	0.22549	0.486902	1.50266	0.000216064	0.00438482	0.00317072	1478	tags=23%, list=7%, signal=21%	Atf4, Ccnd2, Col2a1, Col1a1, Col1a2, Eif4ebp1, Erbb3, Gys1, Igf1r, Itga6, Itgav, Itgb3, Itgb5, Pdgfb, Thbs1, Tnc, Hsp90b1, Vegfa, Ywhae, Ywhah, Ywhaq, Map2k1, Creb3l1, Pck2, Lamb3, Met, Itga1, Ddit4, Col4a2, Fn1, Rxra, Ywhag, Lpar4, Col4a5, Itgb1, Lamc1, Gnb1, Pik3cb, Fgfr2, Pgf, Gsk3b, Irs1, Ccnd1, Prkca, Itgb4, Col9a1, Hsp90ab1, Nras, Hras, Lamb1, Pdgfc, Pkn3, Lama4, Col4a1, Artn, Magi1, Ywhaz,…
mmu04820	Cytoskeleton in muscle cells	47	208	0.225962	0.530892	1.57581	0.000318755	0.00578792	0.00418531	1150	tags=23%, list=5%, signal=22%	Agrn, Atp1a1, Bgn, Col11a1, Col5a1, Col5a2, Col1a1, Col1a2, Eno1, Fbn1, Sdc2, Itga6, Itgav, Itgb3, Itgb5, Sdc3, Thbs1, Tpm1, Fmnl3, Eno1b, Lbr, Itga1, Pdlim7, Vcan, Col4a2, Fn1, Myh9, Tpm3, Actg2, Col4a5, Tnnt2, Tpm4, Itgb1, Sptan1, Eln, Itgb4, Ank2, Sgcd, Capza2, Lmnb2, Col9a1, Lmna, Col4a1, Sntb1, Itga11, Acta1, Nebl
mmu05165	Human papillomavirus infection	73	308	0.237013	0.485284	1.49739	0.000349024	0.00602066	0.00435361	2040	tags=24%, list=9%, signal=22%	Ctnnb1, Ccnd2, Col2a1, Col1a1, Col1a2, Eif4ebp1, Fzd8, Hey2, Itga6, Itgav, Itgb3, Itgb5, Jag1, Pkm, Thbs1, Tnc, Vegfa, Map2k1, Creb3l1, Lamb3, Fzd5, Itga1, Col4a2, Fn1, Col4a5, Itgb1, Lamc1, Pik3cb, Fzd1, Ccna2, Gsk3b, Ccnd1, Itgb4, Cdc42, Col9a1, Nras, Hras, Notch1, Lamb1, Fzd9, Lama4, Atp6ap1, Col4a1, Magi1, Maml2, Atp6v0a2, Itga11, Atp6v1a, Notch2, Akt1, Dlg1, Map2k2, Psmc1, Ikbkg, Ccne2, Ccne…
mmu04512	ECM-receptor interaction	24	84	0.285714	0.616398	1.61395	0.00105085	0.0134276	0.00970962	1078	tags=29%, list=5%, signal=27%	Agrn, Col2a1, Col1a1, Col1a2, Itga6, Itgav, Itgb3, Itgb5, Thbs1, Tnc, Lamb3, Itga1, Col4a2, Fn1, Col4a5, Itgb1, Lamc1, Itgb4, Col9a1, Lamb1, Lama4, Col4a1, Itga11, Hmmr
mmu04390	Hippo signaling pathway	35	145	0.241379	0.565609	1.61541	0.00120004	0.0147862	0.0106921	2014	tags=24%, list=9%, signal=22%	Ctnna1, Ctnnb1, Ccnd2, Ccn2, Fzd8, Ywhae, Ywhah, Ywhaq, Fzd5, Serpine1, Bmp4, Ywhag, Fzd1, Gsk3b, Ajuba, Ccnd1, Smad7, Lats2, Tead4, Fzd9, Smad2, Mob1a, Ywhaz, Fbxw11, Lats1, Dlg1, Nf2, Bmpr1a, Fzd2, Wwc1, Ppp2r1a, Tgfb2, Ppp1cb, Wnt9a, Ppp2cb
mmu05217	Basal cell carcinoma	15	55	0.272727	0.674932	1.6741	0.00136527	0.0162421	0.0117448	1948	tags=27%, list=9%, signal=25%	Ctnnb1, Fzd8, Gadd45b, Fzd5, Bmp4, Ptch1, Gadd45g, Fzd1, Gsk3b, Gli1, Fzd9, Fzd2, Bak1, Smo, Wnt9a
mmu05200	Pathways in cancer	96	476	0.201681	0.413932	1.33081	0.00405829	0.0325607	0.023545	1969	tags=20%, list=9%, signal=19%	Egln1, Rhoa, Ctnna1, Ctnnb1, Ccnd2, Fzd8, Hey2, Hif1a, Igf1r, Itga6, Itgav, Jag1, Lrp5, Gadd45b, Nqo1, Pdgfb, Hsp90b1, Vegfa, Map2k1, Adcy1, Lamb3, Met, Fzd5, Bmp4, Ptch1, Col4a2, Fn1, Rxra, Slc2a1, Lpar4, Tpm3, Gadd45g, Col4a5, Adcy7, Itgb1, Lamc1, Gnb1, Pik3cb, Fgfr2, Lrp6, Fzd1, Pgf, Ccna2, Gsk3b, Ccdc6, Gli1, Ccnd1, Prkca, Cdc42, Hsp90ab1, Nras, Hras, Notch1, Lamb1, Fzd9, Braf, Lama4, Calm2, …
mmu01240	Biosynthesis of cofactors	35	127	0.275591	0.537822	1.49915	0.00437004	0.034265	0.0247775	2967	tags=28%, list=13%, signal=24%	Psat1, Shmt2, Ak4, Bcat1, Mthfd2, Nqo1, Dhrs3, Mthfd1l, Mthfd1, Cpox, Mmab, Gclm, Nme1, Ak3, Cad, Dhfr, Rdh11, Dld, Ak5, Nme6, Mpi, Ugp2, Vkorc1l1, Rdh12, Oxsm, Nfs1, Ears2, Gmppb, Cox15, Gch1, Gmppa, Adsl, Pank3, Ggcx, Coq5
mmu03420	Nucleotide excision repair	27	58	0.465517	0.64237	1.61158	0.00538994	0.0395645	0.0286095	3999	tags=47%, list=18%, signal=38%	Ercc6, Rad23b, Lig1, Rpa1, Pole, Rad23a, Ddb1, Polr2c, Pold1, Polr2m, Gtf2h1, Mnat1, Polr2l, Polr2d, Pcna, Polr2a, Polr2b, Cetn2, Rfc5, Rfc1, Cul4a, Pold2, Pole2, Rpa2, Polr2j, Gtf2h5, Polr2k
mmu03030	DNA replication	16	36	0.444444	0.694474	1.60613	0.0068799	0.0465405	0.033654	3485	tags=44%, list=16%, signal=38%	Mcm2, Mcm4, Mcm5, Mcm3, Lig1, Mcm6, Rpa1, Pole, Pola1, Pold1, Pcna, Rfc5, Rfc1, Pold2, Pole2, Rpa2
mmu04114	Oocyte meiosis	32	116	0.275862	0.534367	1.47327	0.00798431	0.0504218	0.0364606	2055	tags=28%, list=9%, signal=25%	Igf1r, Ywhae, Ywhah, Ywhaq, Map2k1, Adcy1, Rps6ka2, Ywhag, Adcy7, Sgo1, Calm2, Ywhaz, Bub1, Espl1, Fbxw11, Plk1, Ccnb1, Ccne2, Ccne1, Cdc20, Pkmyt1, Anapc1, Cdc27, Ppp2r1a, Ppp3r1, Mapk1, Ppp1cb, Adcy8, Anapc16, Igf1, Ppp2cb, Ccnb2
mmu04550	Signaling pathways regulating pluripotency of stem cells	27	120	0.225	0.521533	1.43843	0.00807985	0.0504218	0.0364606	1969	tags=22%, list=9%, signal=21%	Ctnnb1, Fzd8, Igf1r, Inhba, Skil, Map2k1, Fzd5, Bmp4, Pik3cb, Fgfr2, Fzd1, Gsk3b, Acvr1, Nras, Hras, Fzd9, Smad2, Akt1, Pcgf5, Map2k2, Kras, Akt3, Bmpr1a, Fzd2, Mapk1, Wnt9a, Igf1
mmu04810	Regulation of actin cytoskeleton	63	208	0.302885	0.474894	1.4096	0.00818441	0.0504218	0.0364606	2448	tags=30%, list=11%, signal=27%	Actn1, Rhoa, Itga6, Itgav, Itgb3, Itgb5, Msn, Pdgfb, Map2k1, Actn4, Myl12a, Nckap1, Iqgap1, Mras, Pak3, Itga1, Fn1, Pak4, Myh9, Lpar4, Itgb1, Pik3cb, Fgfr2, Itgb4, Iqgap3, Actr3, Cdc42, Wasf2, Nras, Hras, Pdgfc, Braf, Fgd3, Crk, Itga11, Cyfip1, Akt1, Map2k2, Crkl, Kras, Akt3, Chrm1, Dock1, Scin, Mylk3, Pfn2, Spata13, Diaph3, Mapk1, Ppp1cb, Tmsb4x, Pak2, Tiam1, Itgb6, Arpc5l, Cyrib, Rac1, Limk2, B…
mmu05010	Alzheimer disease	71	342	0.207602	0.429183	1.33977	0.0078982	0.0504218	0.0364606	2064	tags=21%, list=9%, signal=19%	Atf4, Ctnnb1, Fzd8, Lrp5, Slc39a14, Map2k1, Slc25a5, Psmd2, Fzd5, Rtn4, Tubb4b, Aph1b, Ide, Kif5b, Vdac3, Atp2a3, Psmc5, Tubb3, Pik3cb, Psmd7, Uqcrq, Lrp6, Fzd1, Gsk3b, Irs1, Slc39a11, Klc2, Psmd1, Nras, Hras, Tuba1a, Gapdh, Fzd9, Braf, Calm2, Cox6a2, Psmc4, Psmd3, Tuba1b, Psmd11, Psmb3, Atp2a2, Gnaq, Xbp1, Akt1, Vdac1, Map2k2, Psmc1, Mcu, Ikbkg, Klc1, Ndufs5, Kras, Akt3, Chrm1, Slc39a6, Fzd2, Tu…
mmu00260	Glycine, serine and threonine metabolism	6	36	0.166667	0.683121	1.57987	0.00970011	0.056721	0.0410156	236	tags=17%, list=1%, signal=17%	Psph, Psat1, Cth, Shmt2, Pgam1, Phgdh
mmu00220	Arginine biosynthesis	4	17	0.235294	0.768055	1.55107	0.00993893	0.0571489	0.041325	753	tags=24%, list=3%, signal=23%	Got1, Gpt2, Gls, Cad
mmu05410	Hypertrophic cardiomyopathy	23	87	0.264368	0.565168	1.48912	0.0104718	0.0592255	0.0428267	2117	tags=26%, list=9%, signal=24%	Itga6, Itgav, Itgb3, Itgb5, Tpm1, Itga1, Tpm3, Tnnt2, Tpm4, Itgb1, Atp2a3, Itgb4, Sgcd, Lmna, Sntb1, Itga11, Atp2a2, Tgfb2, Igf1, Itgb6, Prkaa2, Cacna1d, Edn1
mmu04981	Folate transport and metabolism	5	25	0.2	0.726696	1.56363	0.0112846	0.0617965	0.0446858	1321	tags=20%, list=6%, signal=19%	Shmt2, Mthfd1, Mthfr, Abcc4, Dhfr
mmu04974	Protein digestion and absorption	18	81	0.222222	0.558315	1.45718	0.0117846	0.062549	0.04523	960	tags=22%, list=4%, signal=21%	Col16a1, Atp1a1, Col11a1, Col12a1, Col2a1, Col5a1, Col5a2, Col8a1, Col1a1, Col1a2, Slc3a2, Col8a2, Col4a2, Col4a5, Eln, Col10a1, Col9a1, Col4a1
mmu05211	Renal cell carcinoma	26	67	0.38806	0.579236	1.48103	0.0134039	0.0670196	0.0484627	1921	tags=39%, list=9%, signal=36%	Egln1, Hif1a, Pdgfb, Vegfa, Map2k1, Met, Pak3, Slc2a1, Pak4, Pik3cb, Cdc42, Nras, Hras, Braf, Crk, Akt1, Map2k2, Crkl, Rapgef1, Kras, Gab1, Akt3, Tgfb2, Mapk1, Ets1, Pak2
mmu04814	Motor proteins	34	172	0.197674	0.477905	1.37212	0.0133579	0.0670196	0.0484627	1737	tags=20%, list=8%, signal=18%	Acta2, Tpm1, Myl12a, Myo1c, Tubb4b, Myh9, Tpm3, Actg2, Kif5b, Tnnt2, Tpm4, Tubb3, Myo9b, Myl6, Capza2, Klc2, Tuba1a, Myo9a, Kif4, Kif26b, Kif20a, Kif11, Tuba1b, Acta1, Kif18b, Klc1, Kifc1, Kif2c, Tnni1, Kif20b, Cenpe, Tubb6, Kif14, Dctn2
mmu03018	RNA degradation	23	72	0.319444	0.572662	1.469	0.0138883	0.0684437	0.0494925	3731	tags=32%, list=17%, signal=27%	Eno1, Hspa9, Pfkl, Eno1b, Hspd1, Pfkp, Pabpc1, Exosc1, Pnldc1, Lsm8, Lsm4, Xrn2, Mphosph6, Lsm2, Cnot9, Lsm7, Pnpt1, Dcp2, Tent4a, Lsm1, Edc3, Exosc9, Cnot1
mmu00230	Purine metabolism	24	118	0.20339	0.508175	1.40343	0.0144823	0.0684437	0.0494925	2236	tags=20%, list=10%, signal=18%	Ak4, Pde7a, Papss1, Papss2, Pde5a, Adcy1, Impdh1, Adcy7, Adk, Nme1, Pgm1, Ak3, Prps1, Atic, Dck, Rrm1, Rrm2, Gart, Adcy8, Ak5, Nme6, Enpp1, Paics, Enpp4
mmu00250	Alanine, aspartate and glutamate metabolism	6	28	0.214286	0.691027	1.52791	0.0188732	0.0813838	0.0588496	753	tags=21%, list=3%, signal=21%	Got1, Asns, Gpt2, Gls, Gfpt1, Cad
mmu05230	Central carbon metabolism in cancer	24	63	0.380952	0.592412	1.49972	0.0191075	0.0813838	0.0588496	1477	tags=38%, list=7%, signal=36%	Hif1a, Idh1, Ldha, Pfkl, Pgam1, Pkm, Slc7a5, Pdk1, Map2k1, Hk2, Gls, Met, Slc2a1, Pik3cb, Fgfr2, Nras, Pfkp, Hras, G6pdx, Akt1, Map2k2, Tigar, Kras, Akt3
mmu05226	Gastric cancer	37	129	0.286822	0.49489	1.38932	0.0209302	0.0880598	0.0636771	1960	tags=29%, list=9%, signal=26%	Ctnna1, Ctnnb1, Fzd8, Lrp5, Gadd45b, Map2k1, Met, Fzd5, Rxra, Gadd45g, Pik3cb, Fgfr2, Lrp6, Fzd1, Gsk3b, Ccnd1, Cdh17, Nras, Hras, Fzd9, Braf, Smad2, Akt1, Map2k2, Ccne2, Ccne1, Kras, Abcb1b, Gab1, E2f2, Akt3, Fzd2, Tgfb2, Mapk1, Bak1, Wnt9a, E2f1
mmu03050	Proteasome	26	45	0.577778	0.634435	1.54284	0.0214288	0.0890716	0.0644088	3858	tags=58%, list=17%, signal=48%	Psmd2, Psmc5, Psmd7, Psmd1, Psmc4, Psmd3, Psmd11, Psmb3, Psmc1, Psme3, Psmc2, Psma2, Psmd13, Psmd14, Psmf1, Psmd12, Psmb7, Psmb5, Psmd6, Psma1, Psmc6, Psma3, Psma6, Psmb6, Psmc3, Psmd9
mmu04919	Thyroid hormone signaling pathway	29	110	0.263636	0.507074	1.38462	0.0222354	0.0913242	0.0660376	1775	tags=26%, list=8%, signal=24%	Atp1a1, Ctnnb1, Hif1a, Itgav, Itgb3, Pfkl, Map2k1, Bmp4, Rxra, Slc2a1, Atp2a3, Plce1, Pik3cb, Gsk3b, Ccnd1, Prkca, Nras, Pfkp, Hras, Med14, Notch1, Atp2a2, Notch2, Akt1, Map2k2, Kras, Akt3, Hdac2, Mapk1
mmu05014	Amyotrophic lateral sclerosis	83	324	0.256173	0.417137	1.29445	0.0227062	0.0914923	0.0661592	2879	tags=26%, list=13%, signal=23%	Sec13, Atf4, Hspa5, Ubqln1, Psmd2, Tubb4b, Derl1, Anxa11, Kif5b, Srsf3, Psmc5, Tubb3, Psmd7, Uqcrq, Klc2, Psmd1, Sigmar1, Nup93, Tuba1a, Nup188, Alyref, Rab39b, Ncbp1, Cox6a2, Psmc4, Psmd3, Tuba1b, Psmd11, Seh1l, Psmb3, Nup205, Rab1a, Xbp1, Vdac1, Nup85, Psmc1, Vcp, Mcu, Klc1, Bcl2l1, Fus, Ndufs5, Tomm40, Hnrnpa1, Rae1, Nup98, Nup153, Ubqln2, Tpr, Tubb6, Eif2s1, Pfn2, Ppp3r1, Cycs, Dctn2, Nup50, …
mmu05022	Pathways of neurodegeneration - multiple diseases	96	420	0.228571	0.398134	1.26393	0.0228068	0.0914923	0.0661592	2824	tags=23%, list=13%, signal=20%	Atf4, Ctnnb1, Fzd8, Hspa5, Lrp5, Map2k1, Slc25a5, Psmd2, Fzd5, Tubb4b, Derl1, Kif5b, Vdac3, Atp2a3, Psmc5, Tubb3, Psmd7, Uqcrq, Lrp6, Fzd1, Gsk3b, Hip1, Prkca, Klc2, Psmd1, Nras, Sigmar1, Hras, Tuba1a, Fzd9, Braf, Calm2, Rab39b, Cox6a2, Psmc4, Psmd3, Tuba1b, Psmd11, Psmb3, Atp2a2, Rab1a, Gnaq, Xbp1, Vdac1, Map2k2, Psmc1, Vcp, Mcu, Klc1, Ube2g1, Bcl2l1, Fus, Ndufs5, Kras, Htra2, Tomm40, Chrm1, Fzd…
mmu00051	Fructose and mannose metabolism	11	34	0.323529	0.64002	1.45692	0.024332	0.0964891	0.0697724	2726	tags=32%, list=12%, signal=28%	Pfkl, Tpi1, Hk2, Aldoa, Pfkp, Tigar, Mpi, Gfus, Gmppb, Gmppa, Aldoc
mmu00061	Fatty acid biosynthesis	5	16	0.3125	0.754764	1.50637	0.0249345	0.0966564	0.0698934	2137	tags=31%, list=10%, signal=28%	Acaca, Fasn, Acsl3, Acsl4, Oxsm
mmu04913	Ovarian steroidogenesis	7	44	0.159091	0.619645	1.49687	0.0248906	0.0966564	0.0698934	1018	tags=16%, list=5%, signal=15%	Hsd17b7, Igf1r, Ldlr, Acot2, Adcy1, Adcy7, Pla2g4a
mmu01040	Biosynthesis of unsaturated fatty acids	11	29	0.37931	0.679015	1.51506	0.0256747	0.0981448	0.0709697	1978	tags=38%, list=9%, signal=35%	Acot2, Scd1, Scd2, Fads2, Fads1, Hsd17b12, Acot7, Elovl5, Elovl1, Hacd3, Tecr
mmu04918	Thyroid hormone synthesis	11	58	0.189655	0.576993	1.44756	0.0281902	0.105215	0.0760822	726	tags=19%, list=3%, signal=18%	Atf4, Atp1a1, Pdia4, Canx, Gsr, Hspa5, Hsp90b1, Creb3l1, Adcy1, Adcy7, Prkca
mmu05100	Bacterial invasion of epithelial cells	20	73	0.273973	0.550603	1.41096	0.0283623	0.105215	0.0760822	1483	tags=27%, list=7%, signal=26%	Rhoa, Ctnna1, Ctnnb1, Cav1, Cav2, Met, Septin8, Fn1, Itgb1, Cltb, Pik3cb, Cltc, Actr3, Cdc42, Wasf2, Crk, Dnm2, Crkl, Gab1, Dock1
mmu05017	Spinocerebellar ataxia	43	130	0.330769	0.48329	1.36076	0.034372	0.123524	0.0893219	3082	tags=33%, list=14%, signal=29%	Vldlr, Slc25a5, Psmd2, Vdac3, Atp2a3, Psmc5, Pik3cb, Psmd7, Nop56, Prkca, Fgf14, Psmd1, Psmc4, Psmd3, Psmd11, Afg3l1, Psmb3, Atp2a2, Gnaq, Xbp1, Akt1, Vdac1, Psmc1, Mcu, Akt3, Opa1, Cycs, Atxn1, Psmc2, Slc1a6, Psma2, Psmd13, Psmd14, Psmd12, Psmb7, Psmb5, Wipi2, Psmd6, Tbpl1, Pik3cd, Cacna1a, Psma1, Psmc6
mmu05224	Breast cancer	33	129	0.255814	0.477662	1.34096	0.0370888	0.130568	0.094415	1969	tags=26%, list=9%, signal=23%	Ctnnb1, Fzd8, Hey2, Igf1r, Jag1, Lrp5, Gadd45b, Map2k1, Fzd5, Gadd45g, Pik3cb, Lrp6, Fzd1, Gsk3b, Ccnd1, Nras, Hras, Notch1, Fzd9, Braf, Notch2, Akt1, Map2k2, Kras, E2f2, Akt3, Hey1, Fzd2, Mapk1, Bak1, Wnt9a, E2f1, Igf1
mmu01250	Biosynthesis of nucleotide sugars	13	36	0.361111	0.635197	1.46904	0.0386288	0.132798	0.0960275	2676	tags=36%, list=12%, signal=32%	Gpi1, Hk2, Pgm1, Gfpt1, Galk1, Uxs1, Gale, Cmah, Mpi, Gfus, Ugp2, Gmppb, Gmppa
