# Supplementary material for: Aortic carboxypeptidase-like protein potentiates β1 integrin signaling in mesenchymal progenitors
Source: Life Sci Alliance. 2026 Apr 8;9(6):e202503600. doi: 10.26508/lsa.202503600 (PMC13062534; doi:10.26508/lsa.202503600)
Supplement: Supplementary file 3 [file LSA-2025-03600_TableS3.xlsx]

## Sheet: Table S3 Pearson
Pearson Correlation Gene Categories
	col1 vs. col1-ACLP		col1 vs col1-ACLP+SB
Gene Name	Log2(FC)	adj pvalue	Log2(FC)	adj pvalue	Category	Delta Change
Hhat	1.36139	3.51031e-06	1.36102	2.31964e-05	ALK5-independent	0.000368873
Klhl33	0.958744	0.000723059	0.960883	0.00491505	ALK5-independent	0.00213832
Crabp2	0.996614	2.57406e-12	1.00128	2.99409e-11	ALK5-independent	0.00466456
Bhlhe40	0.735694	0.000105063	0.741231	0.000526037	ALK5-independent	0.00553727
Ldha	0.769331	1.40559e-54	0.763054	1.25149e-65	ALK5-independent	0.00627684
Galnt18	-0.636627	0.0139432	-0.644246	0.0144393	ALK5-independent	0.00761923
Gbp2b	-0.806738	0.0234309	-0.817355	0.0292155	ALK5-independent	0.0106173
Ak4	1.11462	7.35038e-11	1.10374	2.65249e-10	ALK5-independent	0.010883
Tfrc	0.675815	9.2401e-08	0.687508	3.59265e-08	ALK5-independent	0.0116934
Hsdl2	-0.665849	2.43695e-11	-0.652732	4.18844e-10	ALK5-independent	0.0131172
Sh2d4b	-1.01121	0.00331912	-0.995633	0.00109132	ALK5-independent	0.0155746
Epas1	-1.03272	9.10917e-23	-1.0162	1.16943e-22	ALK5-independent	0.0165187
Plekha7	1.20445	5.47942e-07	1.18523	8.00848e-07	ALK5-independent	0.0192199
Igsf9b	1.50966	0.0114237	1.52985	0.0112054	ALK5-independent	0.0201908
Tent5a	0.738225	1.55103e-08	0.716941	4.57412e-08	ALK5-independent	0.0212848
Fam162a	0.728885	8.66257e-13	0.750355	8.15695e-11	ALK5-independent	0.0214691
P4ha2	0.632417	1.41602e-16	0.610884	7.18399e-15	ALK5-independent	0.0215332
Ifi204	-0.672525	0.0023036	-0.694777	0.0024246	ALK5-independent	0.0222517
Fam107a	-0.794993	5.72403e-22	-0.769834	3.37485e-20	ALK5-independent	0.0251585
Plau	-0.693557	0.000257306	-0.668247	0.000373647	ALK5-independent	0.0253107
Aldoa	0.58351	4.24012e-39	0.609352	2.40665e-49	ALK5-independent	0.0258416
Pfkl	1.17681	4.02685e-73	1.20428	1.48264e-84	ALK5-independent	0.0274667
Mif	0.81979	1.12983e-25	0.789352	1.15292e-24	ALK5-independent	0.0304379
Itih2	-0.770802	0.0324724	-0.805115	0.0312802	ALK5-independent	0.0343128
Rhoj	-0.701463	8.09924e-20	-0.664304	6.96374e-17	ALK5-independent	0.0371588
Chd5	0.731968	0.00737804	0.694768	0.0163727	ALK5-independent	0.0372
S1pr1	-0.759938	2.57122e-13	-0.797584	4.20814e-10	ALK5-independent	0.0376455
Pdk4	-1.21271	2.96428e-19	-1.17458	5.67329e-12	ALK5-independent	0.0381221
Rgs4	-0.600075	0.000409771	-0.642677	0.000755455	ALK5-independent	0.0426012
Tpi1	0.683349	1.18501e-39	0.639918	6.73483e-50	ALK5-independent	0.0434309
Ggt5	-0.989101	0.0152304	-0.945485	0.0348335	ALK5-independent	0.0436164
L3mbtl3	-0.652573	6.762e-26	-0.60816	5.18712e-16	ALK5-independent	0.0444127
Slc40a1	2.56434	2.71194e-15	2.5185	1.70251e-13	ALK5-independent	0.0458336
Hey1	1.80121	0.030637	1.8519	0.0211068	ALK5-independent	0.0506853
Wdhd1	0.91477	5.57945e-05	0.863901	0.00111854	ALK5-independent	0.0508695
Col7a1	0.664631	0.040967	0.717161	0.0297105	ALK5-independent	0.0525301
Fez1	-1.01385	1.4807e-05	-1.06764	2.74286e-05	ALK5-independent	0.0537922
Lrrc17	-0.772715	2.09489e-06	-0.717143	1.38971e-06	ALK5-independent	0.0555723
Tnni1	0.7551	0.0266815	0.812098	0.0314654	ALK5-independent	0.0569977
Ccdc173	-0.631895	0.02502	-0.688909	0.0256326	ALK5-independent	0.0570133
Gypc	-0.83589	3.37206e-27	-0.778312	3.20262e-17	ALK5-independent	0.0575774
Plat	-0.811528	6.30897e-05	-0.870507	0.000378569	ALK5-independent	0.0589786
Ccl6	-0.899326	3.30839e-05	-0.839368	0.00079501	ALK5-independent	0.0599586
Sipa1l2	-0.596216	9.78483e-11	-0.656262	1.00894e-06	ALK5-independent	0.0600466
Pipox	-1.20566	0.00394461	-1.14352	0.00447657	ALK5-independent	0.0621375
Bnip3	0.860756	2.31307e-10	0.924486	2.96513e-14	ALK5-independent	0.0637292
Cyp46a1	-0.673742	0.0359807	-0.738321	0.0147977	ALK5-independent	0.0645795
Plac8	-2.08824	0.00045998	-2.0225	0.00221195	ALK5-independent	0.0657345
Mfap4	1.35338	0.0214074	1.41958	0.00964278	ALK5-independent	0.0661981
Mrgpre	0.915483	7.90819e-05	0.847596	0.000945854	ALK5-independent	0.0678869
Pgk1	0.891604	3.18597e-69	0.823585	7.8337e-74	ALK5-independent	0.0680187
Adora2b	-0.918593	0.000511016	-0.986619	0.001221	ALK5-independent	0.0680259
Hk2	1.03518	5.01073e-09	0.966148	1.93074e-08	ALK5-independent	0.0690354
Gask1a	0.709832	0.000186901	0.640753	0.00636243	ALK5-independent	0.0690788
Rasl12	1.06372	3.04418e-12	1.13305	5.39159e-09	ALK5-independent	0.069335
Adamtsl2	1.13201	0.00764176	1.20717	0.0106618	ALK5-independent	0.0751613
Nav2	0.724048	4.78761e-10	0.645129	6.90572e-07	ALK5-independent	0.0789187
Sstr2	1.3708	0.000166815	1.2887	0.0029621	ALK5-independent	0.0820952
Runx1t1	-0.851622	0.000164358	-0.936606	9.24194e-06	ALK5-independent	0.0849845
Eno1b	0.781015	3.4077e-38	0.694144	1.51287e-47	ALK5-independent	0.0868705
Acot2	0.723535	3.2735e-10	0.634898	3.84419e-08	ALK5-independent	0.088637
Ifi47	-1.03118	0.00199703	-0.942278	0.00611772	ALK5-independent	0.0889056
Xdh	-0.947226	4.87119e-05	-0.857436	0.000519723	ALK5-independent	0.0897905
Sfrp2	-1.14331	0.0138793	-1.23379	0.00376297	ALK5-independent	0.0904789
Plpp3	-0.882471	2.80149e-39	-0.791564	2.6992e-29	ALK5-independent	0.0909067
Junos	-1.06784	0.00452219	-0.976635	0.0238043	ALK5-independent	0.0912065
Ces1a	-0.776169	0.000170565	-0.868472	0.000802823	ALK5-independent	0.0923025
Pde7a	0.916395	2.72762e-43	0.822498	2.49431e-29	ALK5-independent	0.0938967
Sema3d	1.8079	0.00946267	1.90389	0.00902905	ALK5-independent	0.0959897
Rtn4rl2	-0.645435	0.0117406	-0.745496	0.00152338	ALK5-independent	0.10006
Foxred2	-0.720328	1.99068e-05	-0.61859	0.00138667	ALK5-independent	0.101738
Eno1	0.797941	2.50253e-72	0.693656	1.38929e-68	ALK5-independent	0.104284
Abca8a	-1.13964	4.08366e-09	-1.03412	2.26735e-11	ALK5-independent	0.105525
Pkm	0.748855	1.63734e-58	0.641658	2.82982e-51	ALK5-independent	0.107196
Pgam1	0.730004	5.2914e-53	0.622679	3.44008e-35	ALK5-independent	0.107325
Padi2	0.599784	9.54419e-06	0.709603	1.83932e-09	ALK5-independent	0.109819
Pparg	-0.628074	2.81748e-09	-0.738897	1.09665e-09	ALK5-independent	0.110823
Gpc1	0.798043	3.09053e-54	0.686234	8.82971e-57	ALK5-independent	0.111809
P4ha1	0.868601	2.04661e-61	0.756377	2.7483e-59	ALK5-independent	0.112223
Tedc1	1.14783	6.77763e-06	1.26043	8.48835e-05	ALK5-independent	0.1126
Got1	0.728383	7.73715e-12	0.614969	9.9023e-08	ALK5-independent	0.113414
Lrrc32	-1.06906	3.23616e-08	-1.18366	1.29597e-10	ALK5-independent	0.114597
Abca9	-1.17268	1.01345e-25	-1.05735	7.32211e-20	ALK5-independent	0.115334
Ebf1	-0.769865	9.55735e-39	-0.653196	3.23952e-33	ALK5-independent	0.116668
Gda	-2.42941	0.000649781	-2.54958	0.000257182	ALK5-independent	0.120165
Sprr2k	-1.39919	2.59166e-11	-1.27538	6.99908e-06	ALK5-independent	0.123808
Clec3b	-0.968657	9.4904e-78	-0.84354	5.43613e-44	ALK5-independent	0.125116
Wwp2	0.874963	2.57802e-58	0.748758	3.67843e-37	ALK5-independent	0.126204
Ptgis	0.741859	2.22101e-16	0.615565	6.42401e-13	ALK5-independent	0.126294
Gen1	0.844115	0.00106898	0.714537	0.0224319	ALK5-independent	0.129578
Artn	1.09442	0.00179984	1.22468	0.000969882	ALK5-independent	0.130255
Dhrs3	1.42235	2.07092e-62	1.29101	4.54306e-45	ALK5-independent	0.131341
Slc27a1	-1.4488	1.06347e-10	-1.31742	3.0466e-12	ALK5-independent	0.131387
Ttc7b	-0.745008	2.61662e-11	-0.611964	2.24627e-08	ALK5-independent	0.133044
Il33	-1.68652	0.00171611	-1.55315	0.000309159	ALK5-independent	0.133372
Tmem154	0.745343	5.65479e-05	0.606344	0.0274028	ALK5-independent	0.138999
Agpat3	-0.741109	2.44077e-37	-0.601414	3.13026e-31	ALK5-independent	0.139695
Pdk1	0.813819	2.01817e-30	0.95632	5.76636e-33	ALK5-independent	0.142502
Plekhh1	-0.790157	0.00230769	-0.934916	0.00372967	ALK5-independent	0.144759
Ccl9	-0.830463	9.43205e-12	-0.683861	3.83914e-06	ALK5-independent	0.146602
Ngf	-1.01734	0.000430263	-1.16502	0.00100104	ALK5-independent	0.147673
Gpsm1	0.934264	2.34688e-20	0.78638	1.46574e-13	ALK5-independent	0.147885
C1s2	-0.890966	7.53737e-09	-0.735937	5.47265e-06	ALK5-independent	0.155029
Trpv4	0.919942	1.02917e-55	0.76398	3.68738e-48	ALK5-independent	0.155962
Utp14b	0.713551	0.0338029	0.86994	0.00289035	ALK5-independent	0.156389
Pdgfra	-0.757281	3.63618e-49	-0.598023	5.56069e-23	ALK5-independent	0.159258
Eln	0.90155	0.000116367	0.741437	0.00558173	ALK5-independent	0.160113
Prelp	0.801524	2.43639e-87	0.641125	4.11409e-46	ALK5-independent	0.160399
Pdgfb	0.874976	3.32453e-16	0.714248	2.55591e-11	ALK5-independent	0.160728
Apobr	0.982019	2.82603e-15	0.82095	1.59519e-08	ALK5-independent	0.161068
Ptprq	-0.730963	0.0293012	-0.8928	0.0322802	ALK5-independent	0.161838
Gbp9	-1.38989	0.0126397	-1.55215	0.0050001	ALK5-independent	0.162257
Pck2	0.743912	4.05583e-29	0.580113	5.80474e-16	ALK5-independent	0.163799
Phgdh	0.74579	1.01779e-37	0.580382	1.58572e-22	ALK5-independent	0.165408
Itgbl1	1.1115	1.15588e-97	0.945797	2.53036e-62	ALK5-independent	0.165703
Serpine1	1.36612	1.14534e-07	1.19891	1.30377e-06	ALK5-independent	0.167216
Dock8	0.860339	1.42931e-29	0.692664	1.18287e-11	ALK5-independent	0.167675
Lbh	-0.921773	3.50091e-14	-0.753261	2.54996e-07	ALK5-independent	0.168513
Gli1	1.02984	9.03429e-05	0.861077	0.00717215	ALK5-independent	0.16876
Spry2	-0.788792	6.53921e-14	-0.616291	2.19124e-07	ALK5-independent	0.1725
Spp1	-0.756411	9.15942e-29	-0.581919	0.00837555	ALK5-independent	0.174492
Isg20	1.50023	0.00173914	1.3221	0.0171721	ALK5-independent	0.178125
Olfml3	0.867936	6.28128e-06	0.689609	0.0016859	ALK5-independent	0.178327
Tmem176a	-1.00258	3.01105e-05	-0.824155	0.00458803	ALK5-independent	0.17842
Fbln5	0.783869	1.19437e-119	0.601925	5.75647e-65	ALK5-independent	0.181944
Fbxl2	0.789658	3.01641e-15	0.603982	8.91807e-09	ALK5-independent	0.185676
Thbd	-1.20472	1.16105e-18	-1.0164	4.6056e-15	ALK5-independent	0.18832
Akap12	-1.1936	1.84312e-118	-1.0042	4.38622e-60	ALK5-independent	0.1894
Cdc14a	-0.833524	0.000142772	-0.64096	0.00865245	ALK5-independent	0.192564
Col1a1	0.816428	3.88106e-18	0.623217	1.24841e-27	ALK5-independent	0.193212
Cxcl5	-1.1728	3.48305e-75	-0.977739	1.08363e-34	ALK5-independent	0.195062
Mtbp	0.813307	2.22957e-08	0.616496	0.000766906	ALK5-independent	0.196812
Sertad4	1.70051	4.44593e-154	1.50074	4.18675e-106	ALK5-independent	0.199767
Chac1	1.50369	7.76608e-29	1.30104	8.79902e-20	ALK5-independent	0.202645
Nqo1	0.824922	4.47889e-39	0.621509	7.02268e-17	ALK5-independent	0.203414
Higd1a	0.988111	1.68608e-16	1.19195	2.78933e-23	ALK5-independent	0.203841
Aars	0.8735	4.90755e-57	0.665834	1.3412e-36	ALK5-independent	0.207666
Pi16	-1.05785	2.48291e-34	-0.848992	2.41438e-23	ALK5-independent	0.208854
Gbp2	-1.20425	4.28483e-10	-0.994807	5.79557e-05	ALK5-independent	0.209448
Tnfrsf14	-1.6901	0.0345107	-1.90417	0.01772	ALK5-independent	0.214072
Ifi211	-1.2467	0.000449713	-1.03243	0.0259277	ALK5-independent	0.214267
Sh3tc2	0.831946	1.06943e-22	0.617304	4.0182e-10	ALK5-independent	0.214642
Foxd1	0.984763	3.54827e-40	0.769771	1.88206e-16	ALK5-independent	0.214992
Atp10d	0.850818	9.16712e-10	0.635629	4.2009e-05	ALK5-independent	0.21519
Col8a2	0.903215	2.58796e-07	0.685432	0.00121391	ALK5-independent	0.217783
Ldlrad4	0.912797	1.09912e-16	0.694424	6.31012e-08	ALK5-independent	0.218373
Skil	1.0176	8.28609e-16	0.797932	3.73453e-12	ALK5-independent	0.219672
Vldlr	1.01743	7.04776e-50	0.795045	3.79836e-33	ALK5-independent	0.222381
Tpi-rs11	1.12796	0.000688951	0.90467	0.0165948	ALK5-independent	0.223285
Map2	1.01568	1.97076e-38	0.78882	2.79031e-31	ALK5-independent	0.226859
Selenop	-1.01076	3.36037e-28	-0.779701	2.03675e-13	ALK5-independent	0.231054
Fbxo32	-0.834408	1.15408e-18	-0.603047	2.18581e-08	ALK5-independent	0.231361
Angptl6	0.918409	0.0113108	1.14979	0.000955716	ALK5-independent	0.231382
Cyb5r1	0.923893	1.99463e-29	0.692266	5.34175e-24	ALK5-independent	0.231628
Abca8b	-0.952323	1.1793e-33	-0.720627	1.41258e-22	ALK5-independent	0.231696
C1s1	-0.890471	3.87356e-38	-0.654935	1.33663e-18	ALK5-independent	0.235536
Ero1a	0.88966	1.08851e-43	0.65364	4.09805e-20	ALK5-independent	0.236019
Omd	0.827788	6.60692e-08	0.587362	0.000526037	ALK5-independent	0.240426
Thbs1	1.05145	1.22343e-85	0.810841	5.11463e-59	ALK5-independent	0.240613
Rab3ip	0.91637	2.46828e-53	0.674735	2.84057e-28	ALK5-independent	0.241635
Chst1	-0.87507	1.2186e-07	-0.633344	0.00238393	ALK5-independent	0.241726
Apoe	-0.977752	8.10817e-05	-0.733991	0.0135058	ALK5-independent	0.243761
Maf	-1.18124	2.1128e-06	-0.933934	0.00670825	ALK5-independent	0.247306
Acta2	1.18059	1.13931e-84	0.931859	5.35082e-88	ALK5-independent	0.248734
Lrrn4cl	-1.32053	1.42068e-31	-1.07024	3.47178e-22	ALK5-independent	0.250286
Fdft1	0.832485	5.14492e-19	0.581736	2.55271e-09	ALK5-independent	0.250749
Mertk	-0.870907	1.98492e-06	-0.617681	0.0173687	ALK5-independent	0.253226
Ptn	-0.884886	2.62242e-19	-0.628659	3.77837e-46	ALK5-independent	0.256227
Apol9a	-0.912803	0.000172778	-0.655982	0.0234206	ALK5-independent	0.256821
Uhrf1	1.00035	4.8345e-16	0.741017	3.5402e-07	ALK5-independent	0.259329
Slc1a4	1.29408	1.14927e-35	1.03184	3.42134e-19	ALK5-independent	0.262236
Fibin	1.00961	3.50811e-34	0.745722	4.12152e-17	ALK5-independent	0.263892
Aurkb	1.01085	2.10444e-05	0.746417	0.021504	ALK5-independent	0.264438
Rflnb	1.82384	9.2096e-118	1.55793	2.22656e-89	ALK5-independent	0.265913
Sorbs2	1.08295	1.60814e-126	0.815545	4.52382e-67	ALK5-independent	0.267403
Cdc45	1.01472	0.000558057	0.747278	0.0221656	ALK5-independent	0.267444
Sgo1	1.13314	1.53192e-05	0.864759	0.00735567	ALK5-independent	0.26838
Plin4	-1.07269	2.63201e-88	-0.80372	1.70543e-48	ALK5-independent	0.268965
Kntc1	1.02553	6.01638e-05	0.755458	0.0125111	ALK5-independent	0.270069
Angptl7	-1.45528	7.6386e-06	-1.18328	0.0121717	ALK5-independent	0.271999
Ifi202b	-0.987861	0.000526132	-0.713483	0.042545	ALK5-independent	0.274378
Egr3	-0.923631	3.72321e-17	-0.648104	3.71801e-09	ALK5-independent	0.275527
Cxcl1	-0.984478	9.30009e-44	-0.70875	1.09364e-29	ALK5-independent	0.275728
C4b	-0.921466	1.60787e-10	-0.644782	0.000162906	ALK5-independent	0.276684
Calcrl	-1.03223	1.42581e-10	-0.754448	1.92689e-05	ALK5-independent	0.277777
Fgf10	-2.80102	1.76359e-06	-2.52198	0.000102259	ALK5-independent	0.279036
Postn	1.01826	2.17723e-122	0.73698	5.01152e-42	ALK5-independent	0.281283
Pycr1	1.19408	1.0101e-42	0.909902	3.47984e-28	ALK5-independent	0.284178
Sema3a	0.892312	2.14583e-36	0.604186	4.23829e-13	ALK5-independent	0.288126
Psph	1.00893	1.29126e-14	0.719755	1.10894e-06	ALK5-independent	0.289179
Olfml2b	-1.63251	1.35798e-14	-1.34202	2.4213e-10	ALK5-independent	0.290485
Fhod3	1.41191	3.17706e-10	1.11934	4.78102e-05	ALK5-independent	0.292569
Dcn	-1.65001	3.28803e-72	-1.35685	2.04638e-45	ALK5-independent	0.293163
Lum	-1.76529	5.0865e-31	-1.47026	3.39316e-23	ALK5-independent	0.295025
Plxna4	2.01798	0.00132268	1.72268	0.0453897	ALK5-independent	0.295294
Steap4	-0.905307	6.52796e-09	-0.608725	0.000470239	ALK5-independent	0.296582
Pik3c2b	-0.929356	6.11317e-13	-0.631982	1.08749e-06	ALK5-independent	0.297375
Fmod	1.33615	6.57257e-61	1.03776	8.05806e-32	ALK5-independent	0.298389
Atp1b1	-1.44941	4.65294e-29	-1.15077	1.00064e-18	ALK5-independent	0.29864
Rab11fip4	1.25776	0.0109054	1.55858	0.000814388	ALK5-attenuated	0.300813
Slc22a23	0.882028	1.25233e-18	0.580262	7.39317e-07	ALK5-attenuated	0.301766
Msln	-1.023	6.10989e-05	-0.720382	0.00668278	ALK5-attenuated	0.302615
Ampd3	-0.955738	4.30041e-25	-0.652128	1.06922e-10	ALK5-attenuated	0.30361
Col5a1	0.925653	3.70132e-19	0.619098	9.20687e-48	ALK5-attenuated	0.306555
Islr	-0.892394	8.06357e-36	-0.583273	5.33783e-23	ALK5-attenuated	0.309121
Nr4a3	-1.35036	0.00068784	-1.04045	0.021024	ALK5-attenuated	0.309903
Arhgap18	-1.03848	0.000149862	-0.727965	0.0139507	ALK5-attenuated	0.310516
Creb5	-1.72429	1.29745e-30	-1.41093	1.75947e-15	ALK5-attenuated	0.313366
Hey2	1.67009	1.88311e-12	1.35382	7.39317e-07	ALK5-attenuated	0.316269
Btbd11	-0.952616	1.33346e-12	-0.635761	8.85711e-05	ALK5-attenuated	0.316855
Plagl1	-0.907937	1.02973e-09	-0.591057	0.000382977	ALK5-attenuated	0.316879
Car6	3.35083	4.839e-06	3.03376	0.000479144	ALK5-attenuated	0.31707
Fgf14	1.04064	0.00016145	0.723526	0.0432403	ALK5-attenuated	0.317113
Fxyd5	0.906529	3.65029e-10	0.588587	0.000280917	ALK5-attenuated	0.317942
Aldh3a1	-1.17288	3.36301e-33	-0.854338	1.6799e-14	ALK5-attenuated	0.318542
Ccn2	1.47113	1.91119e-15	1.15106	1.27718e-32	ALK5-attenuated	0.320061
Tcim	1.25481	3.16148e-07	0.933786	0.00117548	ALK5-attenuated	0.32102
Slc7a5	1.10465	1.51847e-62	0.782542	9.87956e-50	ALK5-attenuated	0.322109
Trib3	1.9103	5.20082e-75	1.5878	8.79142e-54	ALK5-attenuated	0.322498
Dtx4	-1.31973	2.97371e-74	-0.996827	6.09431e-32	ALK5-attenuated	0.322904
Pbk	1.28265	4.79398e-06	0.95792	0.00812378	ALK5-attenuated	0.32473
Idi1	0.951888	1.77852e-21	0.626099	2.04419e-07	ALK5-attenuated	0.325789
Aldh1l2	1.1347	3.53499e-63	0.80721	9.90948e-39	ALK5-attenuated	0.327487
Gchfr	-1.20904	8.19409e-10	-0.879588	8.36276e-06	ALK5-attenuated	0.329453
Cytl1	-0.925336	0.000431346	-0.595737	0.0478049	ALK5-attenuated	0.329598
Evi2a	-1.63206	1.23293e-09	-1.30212	5.24959e-05	ALK5-attenuated	0.329944
Ccl2	-1.18406	3.88512e-48	-0.851708	1.40288e-14	ALK5-attenuated	0.332347
Cyp26b1	1.01699	4.0892e-59	0.678272	6.71861e-52	ALK5-attenuated	0.338714
Dhcr24	1.24728	9.55231e-53	0.906263	3.09271e-35	ALK5-attenuated	0.341013
Col11a1	1.11373	1.24709e-125	0.770115	2.34514e-64	ALK5-attenuated	0.343614
Bdh2	-0.983098	0.000186265	-0.636309	0.00489301	ALK5-attenuated	0.346789
Dcbld2	0.977897	3.11879e-37	0.628832	2.84803e-21	ALK5-attenuated	0.349065
Loxl4	1.32366	4.29577e-109	0.972898	7.32779e-55	ALK5-attenuated	0.350764
Tmem97	0.987688	2.49348e-08	0.635538	0.00287433	ALK5-attenuated	0.352149
Ly6e	-0.797844	0.0487237	-1.15159	0.0443347	ALK5-attenuated	0.353747
Ralgds	-1.1109	1.24843e-107	-0.757101	1.36308e-30	ALK5-attenuated	0.353801
Zfp469	0.960752	8.21069e-21	0.60622	4.49488e-10	ALK5-attenuated	0.354532
Gfra1	-1.72194	2.00643e-42	-1.3673	5.64972e-26	ALK5-attenuated	0.354638
Tgm5	-0.654462	0.0354167	-1.01355	0.00123013	ALK5-attenuated	0.359093
Nbl1	-0.980172	7.91428e-54	-0.616057	1.04492e-20	ALK5-attenuated	0.364116
Ldlr	1.15292	4.24462e-44	0.787178	7.94369e-31	ALK5-attenuated	0.365739
Il6ra	-1.11339	1.57153e-17	-0.743966	1.29309e-06	ALK5-attenuated	0.369422
Rab3a	-0.995932	2.22646e-13	-0.626302	0.000483408	ALK5-attenuated	0.369629
Chodl	1.38766	8.00098e-11	1.01663	0.000613735	ALK5-attenuated	0.371032
Tmem176b	-1.34097	7.41378e-13	-0.969826	4.92974e-05	ALK5-attenuated	0.371143
Sqle	0.990396	9.7905e-47	0.61411	1.18159e-16	ALK5-attenuated	0.376286
Etv5	-1.39681	7.17922e-48	-1.02049	2.34504e-22	ALK5-attenuated	0.376313
Col2a1	1.80229	4.3943e-44	1.42465	1.68477e-57	ALK5-attenuated	0.377643
Dpt	-1.6579	0.000294973	-1.27568	0.00686631	ALK5-attenuated	0.382219
Asns	1.33068	6.35282e-95	0.943791	6.61542e-53	ALK5-attenuated	0.386891
Osr2	-1.02678	8.78349e-09	-0.632521	0.00158639	ALK5-attenuated	0.394254
Adamts14	-1.77892	8.81032e-53	-1.38174	3.42754e-33	ALK5-attenuated	0.397184
Grb14	1.28463	1.24434e-18	0.882873	1.36509e-05	ALK5-attenuated	0.401754
Ston2	1.0609	3.03047e-11	0.657948	0.0380024	ALK5-attenuated	0.402947
Pmepa1	1.86758	1.43892e-95	1.46348	3.50257e-57	ALK5-attenuated	0.404101
Cdsn	1.58027	1.99463e-29	1.1721	7.07178e-41	ALK5-attenuated	0.408165
Aspa	-1.88108	5.6229e-05	-1.47027	0.0135489	ALK5-attenuated	0.410811
Scx	2.27092	1.95357e-48	1.85446	7.78783e-27	ALK5-attenuated	0.416462
Susd5	1.6329	2.06143e-11	1.2026	1.07424e-05	ALK5-attenuated	0.430296
Wscd2	1.24342	9.74551e-17	0.806332	1.36322e-06	ALK5-attenuated	0.437091
Ccn4	1.63345	8.69846e-80	1.19247	1.42734e-37	ALK5-attenuated	0.440983
Ucma	-1.08189	2.61362e-29	-0.629704	4.76693e-12	ALK5-attenuated	0.452191
Erg	1.98159	8.80962e-24	1.52626	1.31155e-09	ALK5-attenuated	0.455327
Lox	1.57232	6.69377e-211	1.10877	7.0389e-174	ALK5-attenuated	0.463549
Mthfd2	1.42711	6.31404e-48	0.963229	5.68681e-29	ALK5-attenuated	0.463878
Slc26a2	1.135	3.96098e-94	0.670945	1.09364e-29	ALK5-attenuated	0.464054
Papss2	1.06946	1.19792e-85	0.603897	7.4978e-21	ALK5-attenuated	0.465563
Tnnt2	2.46536	5.14268e-06	1.99868	0.0115646	ALK5-attenuated	0.46668
H2-T23	-1.32571	1.94613e-45	-0.858039	4.10237e-20	ALK5-attenuated	0.467667
Cyp51	1.07516	1.99169e-13	0.602286	2.4256e-11	ALK5-attenuated	0.472874
Kcnn3	-1.24178	1.19104e-24	-0.768219	1.85117e-08	ALK5-attenuated	0.473556
Inhba	1.68892	7.56244e-22	1.21062	1.61825e-10	ALK5-attenuated	0.478296
Cav1	1.20369	4.54016e-31	0.723704	5.65828e-12	ALK5-attenuated	0.479986
Rnasel	-1.14145	1.47992e-06	-0.659092	0.0333861	ALK5-attenuated	0.48236
Etv1	-1.52113	1.1527e-06	-1.03213	0.0015168	ALK5-attenuated	0.488997
Man1c1	-1.65633	3.72403e-28	-1.16389	1.02437e-15	ALK5-attenuated	0.49244
Col18a1	-1.27361	2.102e-68	-0.779092	5.99263e-22	ALK5-attenuated	0.49452
Apol9b	-1.83193	0.00107255	-1.33486	0.00507388	ALK5-attenuated	0.49707
Limch1	1.32598	1.71635e-13	0.825859	0.000462623	ALK5-attenuated	0.500117
Tspan11	-1.28381	8.49133e-07	-0.777765	0.00538579	ALK5-attenuated	0.506049
Car9	-1.14477	8.43432e-14	-0.627283	8.39693e-05	ALK5-attenuated	0.517486
Ddah1	1.39007	1.15731e-21	0.872519	1.92167e-09	ALK5-attenuated	0.517555
Bcat1	1.47205	2.47416e-42	0.953903	5.43479e-15	ALK5-attenuated	0.518147
Gask1b	1.49181	8.07114e-80	0.971457	1.31597e-34	ALK5-attenuated	0.52035
Efemp1	-2.87029	3.50593e-05	-2.34059	0.000261177	ALK5-attenuated	0.529704
Foxo6	-1.1459	1.79992e-12	-0.59544	4.54e-05	ALK5-attenuated	0.550464
Anxa8	1.94753	3.66596e-109	1.35779	1.01277e-53	ALK5-attenuated	0.589734
Fabp4	-1.39148	0.0152658	-1.98316	0.00198598	ALK5-attenuated	0.591679
Esm1	-1.51315	2.90919e-05	-0.910211	0.0353393	ALK5-attenuated	0.602941
Igll1	-1.80651	0.0212297	-2.42584	1.7294e-05	ALK5-attenuated	0.619328
Tnfrsf11b	1.72031	7.68143e-71	1.09745	3.9099e-21	ALK5-attenuated	0.622863
Kank3	-1.26367	1.85084e-11	-0.606716	0.000115579	ALK5-attenuated	0.656958
Col8a1	3.24661	2.0577e-165	2.58126	8.81679e-82	ALK5-attenuated	0.665357
Cth	2.46318	3.10717e-15	1.7939	5.07035e-07	ALK5-attenuated	0.669273
Sned1	-2.2433	0	-1.56083	0	ALK5-attenuated	0.68247
Selenbp1	-1.6697	1.43161e-12	-0.959317	5.58886e-08	ALK5-attenuated	0.710378
Sprr1a	-2.24225	3.01103e-31	-1.50703	5.20028e-36	ALK5-attenuated	0.735221
Sema7a	-1.50757	6.34468e-05	-0.71557	0.0341563	ALK5-attenuated	0.792004
Hapln1	2.48288	2.24179e-27	1.64689	1.93348e-06	ALK5-attenuated	0.83599
Crocc2	-2.36508	8.45786e-12	-1.22713	0.000741764	ALK5-attenuated	1.13795
Marchf10	-1.84065	0.0111039	-3.63829	0.000261012	ALK5-attenuated	1.79763
Col1a2	0.653272	1.20268e-41	0.441676	6.01786e-28	ALK5-dependent
Col5a2	0.855605	2.83664e-69	0.548551	1.76808e-44	ALK5-dependent
C3	-0.617908	3.52198e-54	-0.52521	1.6818e-24	ALK5-dependent
Fbn1	0.707008	4.28204e-32	0.427827	2.75838e-24	ALK5-dependent
Scd2	0.603917	1.75474e-25	0.291372	4.68299e-10	ALK5-dependent
Adamts5	0.639249	2.46294e-36	0.307548	6.00482e-13	ALK5-dependent
Ptx3	0.648431	1.74184e-10	0.335397	1.27426e-07	ALK5-dependent
Col12a1	0.853529	5.11324e-44	0.469361	1.37637e-13	ALK5-dependent
Hspa9	0.693426	3.59585e-54	0.443867	2.47062e-29	ALK5-dependent
Lrp5	0.598025	1.15952e-47	0.572196	4.37379e-35	ALK5-dependent
Msn	0.643201	2.37562e-47	0.392147	5.77616e-19	ALK5-dependent
Nr4a1	-0.772266	3.43179e-05	-0.411801	0.326183	ALK5-dependent
Atf5	0.683028	2.30953e-26	0.571559	1.74291e-18	ALK5-dependent
Srebf2	0.600971	1.71215e-08	0.424379	2.75122e-14	ALK5-dependent
Timp3	0.961387	9.03977e-67	0.531051	3.58494e-22	ALK5-dependent
Ank	-0.619647	5.40439e-35	-0.470036	5.81927e-13	ALK5-dependent
Cspg4	0.779527	2.22253e-32	0.516875	2.26675e-20	ALK5-dependent
Tmem64	-0.606001	8.83987e-44	-0.473922	9.47042e-21	ALK5-dependent
Cdh2	0.584401	3.96761e-40	0.378213	1.55204e-18	ALK5-dependent
Gstm1	-0.771139	2.24659e-57	-0.531001	1.68652e-29	ALK5-dependent
Ccn5	0.597914	9.98017e-28	0.376382	1.40059e-16	ALK5-dependent
Cxcl12	-0.640566	1.21614e-44	-0.570383	2.06754e-34	ALK5-dependent
Jag1	0.937807	2.06704e-53	0.564341	3.41717e-22	ALK5-dependent
Tle2	-0.72524	6.0887e-68	-0.296882	5.79103e-07	ALK5-dependent
B4galt5	-0.647383	4.60303e-43	-0.495725	3.19869e-19	ALK5-dependent
Jun	-0.645444	0.000426776	-0.389101	0.105638	ALK5-dependent
Fzd8	0.645046	1.36449e-34	0.449144	7.53937e-17	ALK5-dependent
Ghitm	0.615369	1.74675e-37	0.405013	6.93963e-17	ALK5-dependent
mt-Rnr1	-0.714035	1.57782e-08	-0.450506	0.00087833	ALK5-dependent
Plod1	0.648073	4.48101e-44	0.542235	2.65343e-26	ALK5-dependent
Fads1	0.580232	1.42139e-34	0.354942	8.72493e-16	ALK5-dependent
Eprs	0.673866	7.51017e-34	0.441585	2.59897e-18	ALK5-dependent
Nars	0.694768	1.18337e-49	0.446322	3.76728e-18	ALK5-dependent
Colec12	-0.584314	1.39599e-27	-0.428533	2.21434e-11	ALK5-dependent
Galnt10	0.580324	6.2071e-32	0.445747	5.83869e-18	ALK5-dependent
Lgr4	0.644919	2.00488e-43	0.41585	3.45948e-19	ALK5-dependent
Fads2	0.585092	1.09034e-19	0.33198	2.0773e-08	ALK5-dependent
Fam43a	-0.602767	1.36439e-25	-0.354793	9.65765e-08	ALK5-dependent
Psat1	0.629322	7.19919e-28	0.320816	8.60189e-07	ALK5-dependent
Xpot	0.736008	1.22637e-46	0.473357	4.65885e-18	ALK5-dependent
Scara3	-0.828871	1.08851e-43	-0.565735	2.42109e-19	ALK5-dependent
Hsph1	0.761385	1.92704e-41	0.530669	7.329e-19	ALK5-dependent
Slit2	0.673465	6.0021e-28	0.256744	0.00949849	ALK5-dependent
Gars	0.783038	2.39441e-48	0.498888	2.41328e-22	ALK5-dependent
Lars	0.741696	1.40367e-35	0.478349	3.5254e-18	ALK5-dependent
Rgmb	-0.738736	1.5833e-39	-0.531751	1.04185e-14	ALK5-dependent
Cpne2	-0.637471	3.37353e-27	-0.348107	3.79e-08	ALK5-dependent
Tars	0.64116	1.57624e-20	0.423115	1.3696e-09	ALK5-dependent
Iars	0.83199	1.63041e-41	0.55249	2.08159e-24	ALK5-dependent
Faah	0.697512	1.56298e-21	0.528338	5.50733e-13	ALK5-dependent
Cx3cl1	-0.662895	2.0513e-27	-0.534824	7.89873e-15	ALK5-dependent
Angpt1	-0.782063	5.57628e-27	-0.56521	6.83911e-17	ALK5-dependent
Fmnl3	0.605303	1.38275e-27	0.5435	3.11232e-15	ALK5-dependent
Mars1	0.737643	7.74797e-32	0.482485	4.25975e-11	ALK5-dependent
Ccdc80	0.956556	1.87672e-41	0.553849	4.53952e-18	ALK5-dependent
Osr1	-0.634985	1.46711e-22	-0.367686	4.25603e-05	ALK5-dependent
Acaa2	-0.58251	7.26321e-22	-0.437699	3.71377e-14	ALK5-dependent
Shmt2	0.892924	1.40623e-32	0.56375	3.34747e-13	ALK5-dependent
AI506816	0.635228	1.38022e-28	0.373508	1.19954e-06	ALK5-dependent
Aldh18a1	0.678465	8.52248e-28	0.552806	1.14252e-19	ALK5-dependent
Msmo1	0.923284	6.18088e-35	0.573189	8.0004e-10	ALK5-dependent
Nupr1	0.582793	1.18691e-21	0.471758	1.97412e-13	ALK5-dependent
Slc25a42	-0.760852	2.78428e-33	-0.522477	9.96081e-16	ALK5-dependent
Smoc2	-0.607966	4.77569e-19	-0.459195	1.0061e-09	ALK5-dependent
Sesn1	-0.65488	5.96076e-17	-0.41111	4.01807e-07	ALK5-dependent
Adamtsl4	0.626819	1.01631e-12	0.476219	7.39317e-07	ALK5-dependent
Hmgcs1	0.794902	2.87774e-21	0.521421	1.53093e-09	ALK5-dependent
Tpm2	-0.911941	4.08613e-55	-0.531644	4.15244e-15	ALK5-dependent
Garre1	0.601709	2.00359e-20	0.457302	4.32741e-09	ALK5-dependent
Insig2	-0.751583	2.15175e-26	-0.504491	5.48315e-10	ALK5-dependent
Odc1	0.663103	2.64988e-18	0.455058	9.38929e-08	ALK5-dependent
C77080	-0.632665	4.17356e-21	-0.381335	1.72969e-05	ALK5-dependent
Pappa2	0.794667	7.21005e-44	0.461286	5.02106e-07	ALK5-dependent
Eif4ebp1	0.6335	1.22832e-16	0.390137	3.01075e-06	ALK5-dependent
Snn	-0.582501	3.36546e-19	-0.517422	3.86674e-12	ALK5-dependent
Slc7a1	0.90371	2.9397e-38	0.553434	6.70864e-17	ALK5-dependent
Rin2	-0.66006	2.08864e-20	-0.51171	7.22475e-13	ALK5-dependent
Eif2b2	0.612436	5.63692e-18	0.354515	5.06314e-05	ALK5-dependent
Mgp	-0.943671	1.17745e-21	-0.574554	4.47746e-07	ALK5-dependent
Hmgcr	0.850458	1.03299e-25	0.541932	5.83294e-10	ALK5-dependent
Tmem44	-0.710534	7.78647e-31	-0.450577	5.5205e-08	ALK5-dependent
Mturn	-0.623636	1.58257e-14	-0.446137	1.61597e-13	ALK5-dependent
Slc25a37	-0.59102	1.63818e-21	-0.325309	1.66134e-06	ALK5-dependent
Sat1	-0.788755	5.69908e-30	-0.549416	2.07353e-10	ALK5-dependent
Tmem45a	0.664447	3.39354e-16	0.466216	7.25267e-08	ALK5-dependent
Cars	0.625707	4.77394e-20	0.492349	5.81727e-11	ALK5-dependent
Itga6	0.680841	6.7118e-22	0.340634	0.000781253	ALK5-dependent
Lgals3bp	-0.645887	4.42628e-16	-0.544168	6.13457e-14	ALK5-dependent
Ephb6	-0.581539	1.69848e-13	-0.523044	9.67728e-12	ALK5-dependent
Pde5a	0.9863	1.69068e-44	0.521047	8.45927e-13	ALK5-dependent
Rhbdd1	0.674521	3.35042e-21	0.411617	2.31364e-06	ALK5-dependent
Atp13a2	-0.63292	4.86111e-16	-0.416623	4.92072e-06	ALK5-dependent
Igdcc4	-0.617089	3.59587e-20	-0.469881	4.80354e-12	ALK5-dependent
Fmo1	-0.636513	8.0433e-16	-0.434923	5.15123e-08	ALK5-dependent
Adcy1	0.617033	8.29427e-14	0.325968	0.00374457	ALK5-dependent
Stk10	0.871535	8.34249e-19	0.541545	3.00839e-09	ALK5-dependent
Cplx2	-0.820293	1.10377e-32	-0.548539	4.23281e-12	ALK5-dependent
Ppox	-0.6382	3.79333e-18	-0.2601	0.00763231	ALK5-dependent
Nucb2	0.729901	8.41346e-16	0.511091	8.93071e-07	ALK5-dependent
Nes	0.878645	3.80643e-19	0.558476	3.02255e-08	ALK5-dependent
Top2a	0.715113	1.10133e-15	0.476523	3.9474e-05	ALK5-dependent
Uck2	0.589681	1.81849e-13	0.351368	0.000180093	ALK5-dependent
Syne3	-0.679063	8.53699e-20	-0.5045	2.53341e-08	ALK5-dependent
C1ra	-0.605371	4.14583e-12	-0.530609	5.73033e-10	ALK5-dependent
Il1r1	-0.604807	1.3973e-17	-0.505157	2.02931e-07	ALK5-dependent
Bcl2l11	-0.59508	2.91694e-15	-0.391659	3.03438e-06	ALK5-dependent
Pcolce2	0.602035	1.71375e-10	0.328074	0.0058166	ALK5-dependent
Stard4	0.77858	4.45695e-25	0.502392	1.61899e-10	ALK5-dependent
Cav2	0.680167	8.58192e-15	0.397861	0.000857888	ALK5-dependent
Glce	0.616623	6.68001e-16	0.518125	1.30712e-09	ALK5-dependent
Lcn2	-0.836394	4.18423e-22	-0.517102	3.91515e-08	ALK5-dependent
Spire2	0.594737	7.8748e-10	0.35668	0.000584785	ALK5-dependent
Mthfd1l	0.745132	1.64974e-11	0.509528	3.55174e-05	ALK5-dependent
Lurap1l	0.721174	4.77394e-20	0.535825	1.17564e-11	ALK5-dependent
Airn	-0.878731	3.06695e-16	-0.294514	0.0408561	ALK5-dependent
Cmtm3	-0.711873	5.35325e-18	-0.420582	8.49445e-07	ALK5-dependent
Sc5d	0.609355	3.92089e-13	0.34635	0.000374709	ALK5-dependent
Ifi30	-1.02216	1.62637e-26	-0.564926	7.49372e-08	ALK5-dependent
Gsr	0.724212	1.25656e-12	0.479983	8.33829e-06	ALK5-dependent
Frrs1	0.59165	5.04405e-10	0.377512	0.000462623	ALK5-dependent
Mki67	0.628026	7.99709e-14	0.456377	1.23332e-06	ALK5-dependent
Gsta4	-0.644588	1.65635e-10	-0.540764	1.16041e-06	ALK5-dependent
P4ha3	0.601806	1.78019e-13	0.331939	0.00259502	ALK5-dependent
Lss	0.664545	1.1481e-13	0.458818	3.66433e-06	ALK5-dependent
Ccl7	-0.870499	2.19441e-14	-0.578602	2.27604e-07	ALK5-dependent
Tspan5	-0.640612	2.41746e-13	-0.459472	6.89444e-07	ALK5-dependent
Angptl4	-0.831234	2.47034e-17	-0.533862	2.34767e-07	ALK5-dependent
Phlda1	-0.699744	4.82583e-09	-0.521045	2.29033e-05	ALK5-dependent
Nsdhl	0.757801	4.27446e-15	0.473927	1.81374e-05	ALK5-dependent
Tgfbr3	-0.602843	1.67843e-12	-0.45173	6.09639e-07	ALK5-dependent
Glrx	-0.760852	1.45465e-17	-0.545819	3.74862e-08	ALK5-dependent
Arhgap28	-0.709372	6.19712e-11	-0.560283	1.696e-07	ALK5-dependent
Prrx2	-0.646503	6.3316e-15	-0.435637	1.09418e-06	ALK5-dependent
Ptpre	-0.697157	1.45152e-09	-0.49021	5.32334e-06	ALK5-dependent
Hsd17b7	0.581522	4.45085e-10	0.348098	0.00162423	ALK5-dependent
Ddah2	-0.680138	2.90947e-12	-0.371565	0.0160594	ALK5-dependent
Egr2	-0.730418	4.95759e-07	-0.229857	0.654635	ALK5-dependent
Pdia5	0.826787	4.31434e-20	0.513804	9.73051e-07	ALK5-dependent
Anln	0.597352	2.13436e-07	0.17601	0.430984	ALK5-dependent
Acsl3	0.583995	1.92928e-07	0.418536	0.00128481	ALK5-dependent
Sphk1	-0.682069	7.86593e-10	-0.483718	1.11839e-06	ALK5-dependent
Inka2	-0.681749	2.07794e-11	-0.547181	6.92827e-06	ALK5-dependent
Fam20a	0.635669	7.38975e-06	0.363908	0.0217206	ALK5-dependent
Impa2	-0.611736	1.01463e-07	-0.398578	0.00374457	ALK5-dependent
Adamts4	-0.763379	4.82442e-19	-0.371118	0.00554766	ALK5-dependent
Mvk	0.651525	1.0816e-09	0.34155	0.0595544	ALK5-dependent
Ackr3	0.780386	1.39954e-11	0.570468	1.71093e-05	ALK5-dependent
Tap2	-0.615709	3.86144e-08	-0.437911	4.24642e-05	ALK5-dependent
Crlf3	0.903303	1.47294e-19	0.537144	1.11939e-06	ALK5-dependent
Prex2	0.779753	1.38486e-14	0.319384	0.019758	ALK5-dependent
Slc7a11	0.638392	4.41993e-10	0.413091	0.000667498	ALK5-dependent
Lbr	0.656688	4.95483e-08	0.314001	0.0296732	ALK5-dependent
Klhdc8b	-0.679043	4.72668e-08	-0.197225	0.2861	ALK5-dependent
Zdhhc2	0.714335	8.83936e-11	0.420798	0.00261695	ALK5-dependent
Runx3	0.723054	3.16749e-11	0.426548	0.00672728	ALK5-dependent
Rgs20	0.795773	1.20035e-13	0.392262	0.0123023	ALK5-dependent
Eps8	-0.665718	3.78991e-08	-0.457109	0.000407847	ALK5-dependent
Anpep	-0.68697	5.97785e-08	-0.498652	0.000132681	ALK5-dependent
Tamalin	-0.76752	3.05932e-15	-0.533112	4.14031e-07	ALK5-dependent
Mcm2	0.622784	6.68247e-08	0.336759	0.0146595	ALK5-dependent
Dhcr7	0.69141	2.52357e-07	0.317864	0.0679354	ALK5-dependent
Mylk	-0.652793	1.24105e-07	-0.291068	0.0474129	ALK5-dependent
Jade1	-0.798832	9.76443e-14	-0.572238	6.53156e-07	ALK5-dependent
Ksr1	-0.589496	1.61297e-06	-0.249012	0.269986	ALK5-dependent
Aox1	-0.649793	7.86842e-09	-0.413492	0.00258578	ALK5-dependent
P2rx6	-0.586309	1.68967e-05	-0.244527	0.212499	ALK5-dependent
Pkp1	1.05382	3.53478e-14	0.537183	3.9474e-05	ALK5-dependent
Tpx2	0.642196	6.04065e-05	0.300116	0.173323	ALK5-dependent
Cbx7	-0.713973	5.90166e-08	-0.457562	0.000259431	ALK5-dependent
Mid1ip1	0.585317	2.79257e-05	0.333363	0.0572285	ALK5-dependent
Ldhb	-0.597598	4.11278e-06	-0.451583	0.00690811	ALK5-dependent
Hmga1b	-0.709123	2.51969e-08	-0.494778	0.000978847	ALK5-dependent
Adam19	-0.636771	1.6437e-07	-0.481468	0.0049776	ALK5-dependent
Erbb3	0.807597	7.03139e-11	0.34994	0.0586502	ALK5-dependent
Ppa1	0.843408	2.00094e-11	0.548304	0.000262891	ALK5-dependent
Fabp5	0.73367	3.95314e-08	0.29704	0.24514	ALK5-dependent
Podn	-0.843737	1.87472e-11	-0.548155	0.00191263	ALK5-dependent
Sulf1	0.763217	5.42806e-10	0.280821	0.284458	ALK5-dependent
Abca1	-0.580768	7.37366e-06	-0.390054	0.0442397	ALK5-dependent
Trim62	-0.597293	6.47439e-08	-0.4002	0.00503495	ALK5-dependent
Cfap100	0.627173	2.38731e-06	0.570563	0.000401686	ALK5-dependent
Amacr	0.713424	1.96438e-10	0.412818	0.00333502	ALK5-dependent
Mcm5	0.697106	3.52275e-06	0.489018	0.00316624	ALK5-dependent
Tmem158	-0.659252	2.3602e-06	-0.3431	0.0530063	ALK5-dependent
Chst2	-0.661352	6.64198e-07	-0.351363	0.0478433	ALK5-dependent
Fzd5	0.722678	1.04631e-07	0.464325	0.00937953	ALK5-dependent
Gas7	-0.582548	9.9154e-05	-0.534212	0.000119492	ALK5-dependent
Nt5dc2	-0.604116	0.00016145	-0.417328	0.0213287	ALK5-dependent
Tes	0.659839	3.73254e-07	0.322939	0.106326	ALK5-dependent
Rps6ka2	0.731704	3.85539e-07	0.363321	0.097124	ALK5-dependent
Met	0.668574	5.01685e-08	0.347217	0.168145	ALK5-dependent
Pim1	-0.816275	1.11761e-10	-0.559542	2.66121e-05	ALK5-dependent
Atp10a	0.810012	1.46744e-07	0.417355	0.0445959	ALK5-dependent
Ncapg2	0.598791	1.24268e-05	0.224158	0.313555	ALK5-dependent
Slc43a2	-0.654627	9.94568e-06	-0.567825	7.0925e-05	ALK5-dependent
Ypel1	-0.686563	9.30106e-08	-0.312987	0.109239	ALK5-dependent
Frzb	0.724398	1.92001e-06	0.359836	0.119274	ALK5-dependent
Kif26b	0.591661	0.00175772	0.19267	0.558237	ALK5-dependent
Scube2	-0.760186	2.48528e-07	-0.562679	8.97153e-05	ALK5-dependent
Hp	-0.592961	0.000329623	-0.297156	0.302701	ALK5-dependent
Nme1	0.614078	0.000105473	0.272297	0.272388	ALK5-dependent
Prc1	0.594954	1.38793e-05	0.327448	0.181617	ALK5-dependent
Rnd2	-0.607859	8.645e-05	-0.431185	0.0122239	ALK5-dependent
Arhgef28	0.608174	1.57043e-06	0.322972	0.0883321	ALK5-dependent
Wnk4	-0.834666	1.05792e-09	-0.405291	0.0424123	ALK5-dependent
Cfap69	-0.592865	0.000210573	-0.196754	0.459286	ALK5-dependent
Lims2	0.69469	4.28034e-06	0.308005	0.110857	ALK5-dependent
Fam117a	-0.672093	2.82932e-05	-0.505232	0.00277325	ALK5-dependent
Sema4b	-0.594815	0.00103848	-0.280333	0.285816	ALK5-dependent
Ccdc39	-0.641088	1.95302e-05	-0.182288	0.541408	ALK5-dependent
Tk1	0.651757	8.9161e-06	0.558778	0.00318532	ALK5-dependent
Smad7	0.59866	0.000175741	0.432542	0.0364229	ALK5-dependent
Igfbp4	0.586551	0.0109054	0.430782	0.140104	ALK5-dependent
Fgf18	-0.671902	0.00248839	-0.304896	0.36404	ALK5-dependent
Meis3	-0.795481	6.52393e-08	-0.412968	0.0135775	ALK5-dependent
Lipe	-0.775909	1.98492e-06	-0.373006	0.0883321	ALK5-dependent
Kifc2	-0.657644	0.00023099	-0.197456	0.527091	ALK5-dependent
Hells	0.591033	0.00153305	0.253415	0.517731	ALK5-dependent
Ly6c1	-0.812684	9.18284e-07	-0.428454	0.0253464	ALK5-dependent
Fgfr2	0.741591	3.66189e-05	0.479178	0.0456449	ALK5-dependent
Plxdc2	0.582415	6.73882e-05	0.331141	0.29517	ALK5-dependent
Ppm1k	-0.770971	1.33508e-05	-0.394643	0.0530063	ALK5-dependent
Zfp30	-0.611233	5.43103e-05	-0.286435	0.165343	ALK5-dependent
Spag5	0.650674	0.000130519	0.487281	0.0321866	ALK5-dependent
Traf5	-0.761945	6.28397e-07	-0.49419	0.0149509	ALK5-dependent
Ccna2	0.76167	7.03479e-05	0.382316	0.207224	ALK5-dependent
Iqgap3	0.85966	0.000209117	0.566274	0.079876	ALK5-dependent
Rtn4ip1	0.60613	0.00119955	0.429898	0.146627	ALK5-dependent
Dtl	0.691722	0.000160974	0.278705	0.4378	ALK5-dependent
Pkn3	0.606619	0.0011228	0.495102	0.0225321	ALK5-dependent
Mir5125	-0.640584	0.000182439	-0.0457314	0.940443	ALK5-dependent
Gng8	0.651013	0.00727807	0.510961	0.0985554	ALK5-dependent
Tubb3	0.804573	2.36466e-05	0.476863	0.0541809	ALK5-dependent
Hmga1	-0.96233	2.8174e-08	-0.55189	0.0127488	ALK5-dependent
Uba7	-0.724333	0.000349408	-0.235346	0.426477	ALK5-dependent
Il15ra	-0.765428	3.39719e-06	-0.471026	0.020159	ALK5-dependent
Lrp8	0.916399	4.83166e-08	0.379969	0.212644	ALK5-dependent
Dipk1b	-0.735159	0.000116367	-0.386229	0.0954623	ALK5-dependent
Tead4	0.823255	0.000690514	0.467706	0.213125	ALK5-dependent
Celf5	-0.820468	5.22752e-06	-0.366842	0.155879	ALK5-dependent
Exoc6	0.642954	0.00137204	0.56525	0.0154138	ALK5-dependent
Ckap2l	0.724786	0.000576579	0.28286	0.416119	ALK5-dependent
Dpm1	-0.636377	0.00159662	-0.291306	0.310838	ALK5-dependent
Mmd	-0.691454	0.000419627	-0.402223	0.102383	ALK5-dependent
Rbpms	-0.67483	0.000510714	-0.509163	0.00559887	ALK5-dependent
Amt	-0.583423	0.00326829	-0.248201	0.515094	ALK5-dependent
Ccnb1	0.670145	0.0116608	0.282419	0.554856	ALK5-dependent
Mtus1	0.61898	0.00049095	0.175089	0.655811	ALK5-dependent
Aspm	0.63845	0.0127331	0.336258	0.442698	ALK5-dependent
Bub1b	0.717033	0.000696956	0.528593	0.060421	ALK5-dependent
Arhgap20	-0.752587	0.0001018	-0.53582	0.0153395	ALK5-dependent
Niban1	-0.581848	0.00253895	-0.560473	0.0121717	ALK5-dependent
Fignl2	-1.21843	9.08215e-12	-0.530532	0.0344264	ALK5-dependent
Plk1	0.597307	0.0112929	0.198412	0.686591	ALK5-dependent
Dusp14	0.739179	0.00124373	0.476926	0.0936948	ALK5-dependent
Slc5a6	-0.67042	0.000237622	-0.565078	0.0229261	ALK5-dependent
Hscb	-0.786869	4.26796e-05	-0.5459	0.01294	ALK5-dependent
Bst2	-0.607967	0.00325498	-0.508773	0.0340748	ALK5-dependent
Ncaph	0.703848	0.00103146	0.507974	0.0648049	ALK5-dependent
Fkbp5	0.624089	0.000833892	0.242079	0.489729	ALK5-dependent
Tmem191c	-0.807671	0.00018727	-0.377621	0.183027	ALK5-dependent
Gjb4	0.634509	0.000990396	0.295362	0.398933	ALK5-dependent
Slc22a15	-0.585046	0.0110095	-0.0687969	0.900889	ALK5-dependent
Dnph1	0.808805	3.97946e-05	0.491996	0.0680889	ALK5-dependent
Zc2hc1c	0.753751	0.00095231	0.330957	0.357965	ALK5-dependent
Trabd2b	0.809823	8.74928e-05	0.447502	0.122458	ALK5-dependent
Dmp1	-1.14187	1.05489e-09	-0.487579	0.0412868	ALK5-dependent
Neil1	-0.608923	0.00801978	-0.210057	0.519597	ALK5-dependent
Tigar	0.597478	0.015494	0.134733	0.800095	ALK5-dependent
Ect2	0.821409	5.21131e-05	0.277576	0.488833	ALK5-dependent
Sema5a	0.660874	0.000897241	0.334372	0.241395	ALK5-dependent
Rab39b	0.635834	0.00165773	0.301486	0.393973	ALK5-dependent
Cgref1	0.893892	3.72334e-05	0.561495	0.0458356	ALK5-dependent
Lgals4	-0.81001	0.000300274	-0.388893	0.204442	ALK5-dependent
Map3k1	-0.748653	0.00404263	-0.195193	0.691078	ALK5-dependent
Fry	1.06335	0.000389709	0.574788	0.187954	ALK5-dependent
Icam5	-0.90138	2.36114e-06	-0.55901	0.0129406	ALK5-dependent
Perp	0.775141	0.00428054	0.499978	0.161973	ALK5-dependent
Atp6v1g2	-0.670502	0.00858914	-0.324758	0.333275	ALK5-dependent
Nat14	-0.667977	0.00756888	-0.385313	0.279909	ALK5-dependent
Cand2	-0.641417	0.00400931	-0.272662	0.476347	ALK5-dependent
Cdh10	1.10006	1.06803e-06	0.431068	0.243332	ALK5-dependent
Pclaf	0.663963	0.0237616	-0.128449	0.833884	ALK5-dependent
Il18	-0.753119	0.000182897	-0.509861	0.039417	ALK5-dependent
Kif4	0.845281	0.00153167	0.69862	0.0559004	ALK5-dependent
Stbd1	0.852586	0.0019545	0.463612	0.316808	ALK5-dependent
Paqr3	0.735306	0.00904461	0.501419	0.240719	ALK5-dependent
Ripor2	0.654051	0.0147801	0.227435	0.597195	ALK5-dependent
Fgd2	-0.921107	0.00186172	-0.308945	0.332624	ALK5-dependent
Frat2	-0.584433	0.0321697	-0.406394	0.402508	ALK5-dependent
Nphp4	0.688123	0.0230185	0.395517	0.425781	ALK5-dependent
Gpr179	-0.617952	0.0252572	-0.0528435	0.943606	ALK5-dependent
Bub1	0.823683	0.00356112	0.568566	0.196932	ALK5-dependent
Kirrel3os	-0.640634	0.0466403	-0.189916	0.765388	ALK5-dependent
Dhfr	0.643642	0.0154528	0.227373	0.694319	ALK5-dependent
Melk	0.725073	0.00189481	0.564616	0.0607039	ALK5-dependent
Taf4b	0.712076	0.00198296	0.441935	0.228019	ALK5-dependent
Sp3os	-0.799295	0.00773097	-0.489737	0.183027	ALK5-dependent
C1rb	-1.11057	1.38787e-06	-0.526053	0.0424123	ALK5-dependent
Snora31	-0.618782	0.0193079	-0.20949	0.675745	ALK5-dependent
Ppp1r3d	-0.590859	0.0334924	-0.27624	0.466081	ALK5-dependent
Extl1	1.04412	1.05196e-06	0.509769	0.286676	ALK5-dependent
Kif18b	0.671681	0.0152419	0.36053	0.419796	ALK5-dependent
Foxd2	-0.615385	0.0454722	-0.59579	0.0654879	ALK5-dependent
Kif14	0.746428	0.0487608	0.666349	0.117726	ALK5-dependent
Ndc80	0.667537	0.0359807	0.481649	0.292633	ALK5-dependent
Dchs2	0.698349	0.0181756	0.258754	0.657397	ALK5-dependent
H3c15	0.641913	0.0260257	0.67223	0.0904114	ALK5-dependent
Rassf2	-0.937705	0.00072709	-0.602827	0.080358	ALK5-dependent
Als2cl	0.651891	0.0398964	0.610309	0.140677	ALK5-dependent
Saa3	-1.28425	1.36362e-06	-0.458643	0.22499	ALK5-dependent
Cit	0.768992	0.00497101	0.500877	0.136782	ALK5-dependent
Bbox1	0.667317	0.0151706	0.528503	0.212775	ALK5-dependent
Timm8a1	0.756363	0.00432316	0.405721	0.38393	ALK5-dependent
Nek2	1.28075	2.564e-07	0.694946	0.0632476	ALK5-dependent
Ncapg	0.623932	0.0237731	0.212969	0.690413	ALK5-dependent
Syt8	1.09747	0.000226299	0.792219	0.0631597	ALK5-dependent
Odad1	-0.743059	0.0157362	-0.147767	0.809654	ALK5-dependent
Tmem140	-0.781682	0.0231405	-0.324207	0.582346	ALK5-dependent
Nebl	0.750075	0.00729164	0.207482	0.753344	ALK5-dependent
Mpp7	0.999495	0.000293629	0.727278	0.0739257	ALK5-dependent
Atp2a3	1.44361	9.5129e-06	0.542905	0.383977	ALK5-dependent
Cdc6	0.899072	0.00421139	0.747773	0.117905	ALK5-dependent
Cyp27b1	0.817169	0.00290653	0.655722	0.0935492	ALK5-dependent
Mannr	0.58983	0.0229956	0.054178	0.953863	ALK5-dependent
Larp1b	0.739911	0.0183376	0.738073	0.0778852	ALK5-dependent
H2-Q4	-0.746713	0.00805013	-0.234463	0.630182	ALK5-dependent
Actg2	1.6236	2.47555e-06	0.97624	0.0677356	ALK5-dependent
Col10a1	1.12673	0.000125624	0.817452	0.0573598	ALK5-dependent
Clspn	0.919701	0.0242857	0.731883	0.267583	ALK5-dependent
Asf1b	0.7196	0.0106498	0.4792	0.227321	ALK5-dependent
Apol6	0.680922	0.017284	0.313784	0.603607	ALK5-dependent
Ccne1	0.748285	0.0181202	0.391378	0.462442	ALK5-dependent
Serpina3h	0.829399	0.0245431	0.699915	0.114856	ALK5-dependent
Rtn4rl1	-1.23729	1.38793e-05	-0.592173	0.105249	ALK5-dependent
Ankrd13d	-0.803805	0.00888391	-0.431979	0.328457	ALK5-dependent
Cnr1	1.15336	0.000504471	0.565897	0.316465	ALK5-dependent
Cd24a	0.76255	0.0175152	0.531087	0.294161	ALK5-dependent
Ifit1	-0.966089	0.000991429	-0.407669	0.405403	ALK5-dependent
Spc25	0.808639	0.0138623	0.450687	0.386821	ALK5-dependent
E2f7	0.995013	0.00734729	0.852389	0.0695597	ALK5-dependent
Serpinb9b	1.40065	1.57795e-07	0.54496	0.324066	ALK5-dependent
Ttk	0.826213	0.0158334	0.558615	0.326936	ALK5-dependent
Phex	-1.33082	8.17179e-06	-0.521399	0.232113	ALK5-dependent
Sntb1	1.0496	0.00223121	0.533468	0.355465	ALK5-dependent
Cdh23	-0.878614	0.00964713	-0.202913	0.719376	ALK5-dependent
Cdca5	0.694852	0.0398762	0.415335	0.481024	ALK5-dependent
Pdgfc	1.08	0.00101381	0.758319	0.196161	ALK5-dependent
Cenpi	0.718521	0.0229718	0.254168	0.709143	ALK5-dependent
H19	-1.07912	0.00575933	-0.854995	0.0739257	ALK5-dependent
Pxdc1	1.0679	0.00153563	0.933863	0.0531028	ALK5-dependent
Plet1	-1.05375	0.000748343	-0.658235	0.106466	ALK5-dependent
Hgf	-1.31323	0.000440799	-0.432048	0.46931	ALK5-dependent
Mal	1.00792	0.00519268	0.157227	0.867051	ALK5-dependent
Nxph4	0.786197	0.0245428	0.690168	0.115231	ALK5-dependent
L3hypdh	-0.896353	0.0219821	-0.74956	0.172749	ALK5-dependent
Tnfsf13	-0.799311	0.02485	-0.622124	0.209711	ALK5-dependent
Lmcd1	-0.772939	0.0254525	-0.657633	0.145209	ALK5-dependent
Gramd2	1.51147	5.52068e-05	0.987784	0.085075	ALK5-dependent
Vwa1	-0.855168	0.0192356	-0.11372	0.890894	ALK5-dependent
Sorbs2os	0.996942	0.015935	0.851527	0.152225	ALK5-dependent
Tenm3	1.13594	0.000784348	0.878315	0.0834499	ALK5-dependent
Neil3	0.72036	0.0492696	0.075764	0.954834	ALK5-dependent
Hspa1a	-0.826638	0.0452098	-0.407238	0.582405	ALK5-dependent
Cdh17	1.25926	0.000235494	0.609033	0.35205	ALK5-dependent
Brip1	0.838219	0.0239508	0.814333	0.105638	ALK5-dependent
Spc24	0.858322	0.047858	0.50547	0.470763	ALK5-dependent
Mir503	-1.00509	0.00447947	-0.452316	0.402508	ALK5-dependent
Slc25a33	0.832313	0.0476756	0.518621	0.454202	ALK5-dependent
Capns2	-0.822518	0.0317351	-0.259811	0.728915	ALK5-dependent
Fam124a	-1.13916	0.0179122	-0.880891	0.0513487	ALK5-dependent
Pamr1	-1.29023	0.000503962	-0.848373	0.0515776	ALK5-dependent
Tst	0.811386	0.0246464	0.0143702	0.990423	ALK5-dependent
Cracr2a	-0.881677	0.0255836	-0.798677	0.102333	ALK5-dependent
Kyat3	0.776218	0.0394876	0.224817	0.828918	ALK5-dependent
Ccl5	-1.03659	0.00755876	-0.43406	0.462597	ALK5-dependent
Gins1	1.04039	0.00223415	0.486242	0.46691	ALK5-dependent
Ano1	1.03296	0.00211951	0.160648	0.888015	ALK5-dependent
Zfp969	-1.12194	0.00489646	0.205479	0.795083	ALK5-dependent
Cd55	-1.64017	3.60402e-06	-0.635885	0.297	ALK5-dependent
Sap30	0.970303	0.0327158	0.583957	0.397257	ALK5-dependent
Fosl1	-1.2839	0.000698104	-0.880562	0.117108	ALK5-dependent
Mss51	-0.952057	0.0384987	-0.12494	0.892212	ALK5-dependent
Exo1	1.10559	0.00848293	0.379835	0.685285	ALK5-dependent
C1qtnf3	1.54291	0.000876516	0.0999914	0.953821	ALK5-dependent
Ryr3	-1.25419	0.0123122	-0.427269	0.658764	ALK5-dependent
Klhl40	-0.997446	0.0450007	-0.106155	0.932156	ALK5-dependent
Rps6ka1	-0.886496	0.0481503	-0.717308	0.209679	ALK5-dependent
Ass1	-0.935103	0.0426261	-0.476642	0.556574	ALK5-dependent
Klf15	1.77152	4.86006e-05	1.06648	0.18075	ALK5-dependent
Aknad1	-1.48094	9.24322e-05	-0.719642	0.257773	ALK5-dependent
Aph1c	-0.909904	0.0299778	-0.754367	0.19035	ALK5-dependent
Fads6	-1.77412	6.47151e-06	-0.723624	0.121591	ALK5-dependent
Gpd1	-1.01924	0.0285224	-0.441891	0.564069	ALK5-dependent
Slc35g1	0.93059	0.028962	0.206971	0.868737	ALK5-dependent
Itga11	1.48023	0.00337063	1.0201	0.163077	ALK5-dependent
Myo5c	-1.50979	0.00146527	-0.671395	0.230398	ALK5-dependent
Exoc3l4	-1.43629	0.0260405	-0.280528	0.810407	ALK5-dependent
Dnah2	-1.28616	0.00411324	-0.213813	0.849289	ALK5-dependent
Cenps	1.09591	0.0365051	0.927217	0.270848	ALK5-dependent
Trim36	1.75323	0.000445186	1.34182	0.073012	ALK5-dependent
P2rx7	-1.71881	0.000246404	-1.10945	0.101261	ALK5-dependent
Me3	-1.41194	0.0148383	-0.350393	0.685285	ALK5-dependent
Rab44	-1.09523	0.0318445	-0.467562	0.514296	ALK5-dependent
Hephl1	1.78317	3.67677e-05	0.974823	0.188034	ALK5-dependent
Rpl17-ps9	-1.17688	0.0107537	-0.538487	0.515094	ALK5-dependent
Ifi27l2a	-1.45918	0.00497575	-0.88593	0.136273	ALK5-dependent
Acsbg1	-1.20657	0.0227513	-1.24375	0.0860077	ALK5-dependent
Aldoa	1.48326	0.00601791	1.28653	0.0969642	ALK5-dependent
Mblac1	-1.16197	0.0226179	-0.633478	0.46931	ALK5-dependent
Il12a	-1.93837	0.00109283	-1.14074	0.0664631	ALK5-dependent
Cox6a2	1.54683	0.00226435	1.24485	0.158502	ALK5-dependent
E2f2	1.39634	0.0246673	1.36678	0.0672502	ALK5-dependent
Serpina3f	-1.21581	0.0116608	-0.478349	0.501412	ALK5-dependent
Paqr6	1.48472	0.0125885	1.45587	0.0508089	ALK5-dependent
Eepd1	-1.44439	0.0382655	-0.418782	0.724957	ALK5-dependent
H2-M5	-1.60115	0.00436986	-0.800433	0.227073	ALK5-dependent
Ripply1	-1.24002	0.0426634	-0.817413	0.416119	ALK5-dependent
Tmem74	1.45823	0.00501305	0.792752	0.363818	ALK5-dependent
Otop2	-1.99563	0.00148743	-1.49968	0.0584708	ALK5-dependent
Gdnf	-1.42855	0.0259618	-0.902698	0.398614	ALK5-dependent
Ces1d	-1.70778	0.024004	0.15979	0.914388	ALK5-dependent
Phactr1	-1.49391	0.0197449	-1.07531	0.298666	ALK5-dependent
Scn8a	-1.78854	0.00389637	-0.562586	0.588934	ALK5-dependent
Adamtsl1	1.69045	0.00290653	0.94902	0.393263	ALK5-dependent
S100a7a	-1.31442	0.0421336	-0.249978	0.841295	ALK5-dependent
Tlr1	-1.31537	0.0299051	-0.579013	0.508661	ALK5-dependent
Gfap	-1.1424	0.0467572	-1.03932	0.16201	ALK5-dependent
Plvap	-1.2622	0.0393444	-0.886442	0.35662	ALK5-dependent
N4bp3	-1.42264	0.00774173	-1.17261	0.234272	ALK5-dependent
P2rx1	-1.74722	0.00335685	-0.829776	0.241395	ALK5-dependent
Mfap2	-1.35494	0.0173859	-1.34094	0.0712607	ALK5-dependent
Enho	1.25714	0.0353843	0.661049	0.547728	ALK5-dependent
Pla1a	-1.54343	0.0151034	-0.670743	0.484203	ALK5-dependent
Slc6a7	2.55097	0.00128351	1.66672	1	ALK5-dependent
Syn2	-1.61985	0.0471427	-1.25361	0.0936948	ALK5-dependent
Xpnpep2	-1.67954	0.0143759	-1.13109	0.229516	ALK5-dependent
Amd-ps3	1.28028	0.0482489	1.06354	0.247452	ALK5-dependent
Fcgbp	-1.47349	0.0359853	-1.01497	0.192176	ALK5-dependent
Acta1	2.19934	0.00629143	1.44163	1	ALK5-dependent
Tdrd9	-1.38273	0.036506	-1.38937	0.0521936	ALK5-dependent
Slc35f1	1.83845	0.0134391	1.2067	1	ALK5-dependent
Parm1	-1.67162	0.0190576	-0.749224	0.493362	ALK5-dependent
Cmah	1.47873	0.02485	0.386902	1	ALK5-dependent
Htra3	-2.1075	0.00200304	-0.686608	0.590912	ALK5-dependent
Aatk	-2.07755	0.00601056	-0.950326	0.311619	ALK5-dependent
Ctrl	-2.09351	0.00743265	-0.288498	0.87058	ALK5-dependent
Pgf	3.66376	6.30897e-05	3.51844	1	ALK5-dependent
Egr4	-1.69354	0.0376932	0.056753	0.973107	ALK5-dependent
Npnt	-1.32278	0.0452098	-1.41328	0.0892122	ALK5-dependent
Abcc12	-2.32768	0.00156121	-1.0832	0.18516	ALK5-dependent
Ttc39aos1	-1.74289	0.029848	-0.422599	0.794365	ALK5-dependent
Mgarp	3.27775	0.000716947	2.63671	1	ALK5-dependent
Ugt1a6a	-1.64472	0.0427906	-0.765426	0.556002	ALK5-dependent
Rph3al	3.30286	0.00138086	3.02459	1	ALK5-dependent
Trpv1	-1.55371	0.0401584	-1.75649	0.0963555	ALK5-dependent
Strip2	-1.78727	0.0326731	-0.392316	0.829912	ALK5-dependent
Ccdc42	-2.64785	0.000780648	-1.81763	0.0963555	ALK5-dependent
Selenbp2	-2.1575	0.00629143	-0.818819	0.403966	ALK5-dependent
Itgal	-2.18106	0.0109597	-1.01256	0.382884	ALK5-dependent
Reep2	-1.65184	0.0386308	-0.916967	0.366462	ALK5-dependent
Slc22a13b	-1.99167	0.0381622	-1.16643	0.461988	ALK5-dependent
Ptgds	-2.19806	0.00818989	-1.58156	0.0804205	ALK5-dependent
Pde1a	-2.20918	0.0183127	-0.775572	0.583268	ALK5-dependent
Kcna6	3.28739	9.68329e-05	1.75029	1	ALK5-dependent
Fcgr1	2.13698	0.023593	1.67349	1	ALK5-dependent
Adgrg5	-2.64632	0.0248958	-0.333494	0.890702	ALK5-dependent
Hkdc1	-2.15616	0.0174631	-1.68916	1	ALK5-dependent
Psd2	-2.21673	0.0233124	-1.24949	1	ALK5-dependent
Samd15	1.95768	0.022372	1.25573	1	ALK5-dependent
Ptchd1	-2.26474	0.0463744	-0.856419	1	ALK5-dependent
Gpr141	2.38457	0.014216	0.334616	1	ALK5-dependent
Cdh15	2.96125	0.00734729	0.991984	1	ALK5-dependent
Nxph3	-1.9348	0.0163073	-2.19806	1	ALK5-dependent
Cabp4	-1.98863	0.0268271	-2.55206	1	ALK5-dependent
Cnn1	-2.2384	0.0342801	-1.53341	1	ALK5-dependent
Mylk3	2.39687	0.0310085	0.611963	1	ALK5-dependent
