# Supplementary material for: Aortic carboxypeptidase-like protein potentiates β1 integrin signaling in mesenchymal progenitors
Source: Life Sci Alliance. 2026 Apr 8;9(6):e202503600. doi: 10.26508/lsa.202503600 (PMC13062534; doi:10.26508/lsa.202503600)
Supplement: Supplementary file 4 [file LSA-2025-03600_Supplemental_Data_1.zip]

Archive with 1 entries (1 files):
- LSA-2025-03600_Supplemental_Data_1.cpproj
