# Supplementary material for: Aortic carboxypeptidase-like protein potentiates β1 integrin signaling in mesenchymal progenitors
Source: Life Sci Alliance. 2026 Apr 8;9(6):e202503600. doi: 10.26508/lsa.202503600 (PMC13062534; doi:10.26508/lsa.202503600)
Supplement: Supplementary file 9 [file LSA-2025-03600_TableS4.xlsx]

## Sheet: Table S4 qPCR Primers
Gene	Forward 5’- 3’	Reverse 5’- 3’
Acta2	GTCCCAGACATCAGGGAGTAA	TCGGATACTTCAGCGTCAGGA
Col1a1	GCTCCTCTTAGGGGCCACT	CCACGTCTCACCATTGGGG
Col11a1	CCAGCGGGTCTTATGGGTC	TGGTAACATCAGCATGGTTCC
Col18a1	GGAGACCCCCTACCTGAGAAG	GTCCCGGAAGAAGAGTTTTGG
Dcn	CCCACTGAААААСTCTGGGATT	GGGATCGCAGTTATGTTGGTG
Dnmt3b	AGCGGGTATGAGGAGTGCAT	GGGAGCATCCTTCGTGTCTG
Itga11	TGCCCCAATGGAAACCAATG	CACTCGTGCGACCAGAGAG
Lox	TCTTCTGCTGCGTGACAACC	GAGAAACCAGCTTGGAACCAG
Pdgfrβ	TTCCAGGAGTGATACCAGCTT	AGGGGGCGTGATGACTAGG
Ppia	GAGCTGTTTGCAGACAAAGTTC	CCCTGGCACATGAATCCTGG
Serpine1	TTCAGCCCTTGCTTGCCTC	ACAСТТТТАCTCCGAAGTCGGT
Sned1	ATACAGTGCGTGATCTGATGC	GGTGATGATGTAGAGGTGTGC
Thbs1	GGGGAGATAACGGTGTGTTTG	CGGGGATCAGGTTGGCATT
